# Supplementary material for: READv2: advanced and user-friendly detection of biological relatedness in archaeogenomics
Source: Genome Biol. 2024 Aug 12;25:216. doi: 10.1186/s13059-024-03350-3 (PMC11318251; doi:10.1186/s13059-024-03350-3)
Supplement: Supplementary file 2 — Additional file 2. READv2 results for the Rivollat data [22]. Explanations of the columns can be found in the second tab. This table also represents an example of the output of READv2. [file 13059_2024_3350_MOESM2_ESM.xlsx]

## Sheet: Read_Results
PairIndividuals	Rel	Zup	Zdown	P0_mean	Nonnormalized_P0	Nonnormalized_P0_serr	1st_Type	Perc_Win_1stdeg_P0	OverlapNSNPs	NSNPsXNorm	KinshipCoefficient	KinshipCoefficient_95percCI[min,max]
GLN201,GLN202	First Degree	8.88021	14.4058	0.740996	0.184338	0.00200311	Parent-offspring	0.0653595	573664	142711	0.259004	0.24322181120703834,0.27478582050424705
GLN201,GLN204	Unrelated	NA	10.7743	0.994609	0.247429	0.00204014	N/A	0.895425	585905	145756	0.0053911	-0.010682654471796657,0.021464856377574157
GLN201,GLN206	Unrelated	NA	11.0704	1.00335	0.249603	0.00218192	N/A	0.921569	694391	172744	-0.00334667	-0.02053747165455101,0.013844127819980578
GLN201,GLN207A	Unrelated	NA	9.54104	0.989282	0.246104	0.00216496	N/A	0.856209	547618	136231	0.0107179	-0.006339225368419854,0.027775066541432747
GLN201,GLN207B	Unrelated	NA	15.0823	0.998138	0.248307	0.00151561	N/A	0.934641	473571	117810	0.00186246	-0.010078691777222494,0.013803610930238476
GLN201,GLN208	Unrelated	NA	14.4098	1.00276	0.249456	0.00166607	N/A	0.888889	449843	111908	-0.00275589	-0.015882439999993586,0.01037065303594162
GLN201,GLN209	Unrelated	NA	13.5454	1.00072	0.248949	0.00173495	N/A	0.921569	617340	153576	-0.000717042	-0.014386299064150987,0.01295221556030166
GLN201,GLN210	Unrelated	NA	8.83311	0.9682	0.240859	0.00174472	N/A	0.803922	537550	133726	0.0317999	0.01805368721689326,0.045546192960492345
GLN201,GLN211A	Unrelated	NA	15.1007	1.00871	0.250937	0.00168792	N/A	0.915033	514157	127907	-0.00870937	-0.0220081165701149,0.004589368789453352
GLN201,GLN211B	Unrelated	NA	10.4454	0.999069	0.248539	0.00221061	N/A	0.875817	403764	100445	0.000930924	-0.016485902169676176,0.018347750993536378
GLN201,GLN212	Unrelated	NA	5.46679	0.954394	0.237425	0.00219085	N/A	0.72549	525130	130637	0.0456056	0.028344439230679336,0.06286674229894948
GLN201,GLN213	Third Degree	0.649826	3.6177	0.945987	0.235334	0.00273252	N/A	0.666667	207293	51568.3	0.0540128	0.03248390045398279,0.07554164022053018
GLN201,GLN214	Unrelated	NA	9.22644	0.980994	0.244042	0.00201531	N/A	0.869281	486469	121019	0.0190057	0.0031275908269327475,0.034883892669485286
GLN201,GLN215A	Unrelated	NA	12.8356	0.99702	0.248029	0.00175924	N/A	0.869281	561265	139626	0.00297998	-0.010880658632414024,0.016840620273924495
GLN201,GLN215B	Unrelated	NA	10.5604	0.994046	0.247289	0.00206821	N/A	0.895425	613193	152544	0.00595387	-0.010341037565400928,0.022248785254166386
GLN201,GLN216	Unrelated	NA	8.68945	0.988841	0.245994	0.0023645	N/A	0.849673	701935	174621	0.0111591	-0.0074701925509255244,0.02978836403891517
GLN201,GLN220	Unrelated	NA	13.5454	0.999381	0.248616	0.00171041	N/A	0.908497	529748	131786	0.000619099	-0.012856803978195847,0.014095002291068932
GLN201,GLN221B	Unrelated	NA	5.72997	0.966073	0.24033	0.00259726	N/A	0.751634	416069	103506	0.0339269	0.013463752596063215,0.054390052034378335
GLN201,GLN223	Third Degree	3.87736	2.02945	0.922355	0.229455	0.00197418	N/A	0.601307	314219	78168.4	0.0776448	0.062090723418915805,0.09319885767620978
GLN201,GLN224	Third Degree	2.24396	2.24789	0.929708	0.231284	0.00259606	N/A	0.627451	135444	33694.4	0.070292	0.04983828854824429,0.09074566668003564
GLN201,GLN225	Unrelated	NA	16.7532	1.0088	0.250959	0.00152274	N/A	0.947712	604330	150339	-0.00879758	-0.020794895543502855,0.0031997395718236996
GLN201,GLN226	Unrelated	NA	15.815	1.00892	0.250991	0.00161508	N/A	0.921569	369727	91977.1	-0.00892493	-0.02164972260980738,0.0037998530919620965
GLN201,GLN227	Unrelated	NA	10.3534	0.97828	0.243367	0.00173073	N/A	0.849673	565520	140685	0.0217195	0.008083491443141867,0.03535553193693512
GLN201,GLN229	Unrelated	NA	9.47424	0.995901	0.247751	0.00235401	N/A	0.895425	552471	137438	0.00409927	-0.014447392891545507,0.022645927242638808
GLN201,GLN231A	Unrelated	NA	7.40427	0.990817	0.246486	0.00284131	N/A	0.888889	321994	80102.6	0.00918268	-0.013203331442371211,0.031568683218639954
GLN201,GLN232B	Unrelated	NA	10.6716	1.00309	0.249538	0.00225738	N/A	0.875	164448	40909.8	-0.00308522	-0.020870532807278713,0.014700093824683097
GLN201,GLN232C	Unrelated	NA	16.0455	1.00705	0.250525	0.00156284	N/A	0.928105	553239	137629	-0.00705189	-0.019365133939954808,0.005261355181997154
GLN201,GLN235	Unrelated	NA	8.39712	0.980207	0.243846	0.00219103	N/A	0.849673	569264	141616	0.0197929	0.002530383112091753,0.0370554974811621
GLN201,GLN236A	Unrelated	NA	13.2429	0.99478	0.247472	0.00166306	N/A	0.856209	527155	131141	0.0052198	-0.007883023750700156,0.01832261675501612
GLN201,GLN236B	Unrelated	NA	11.2576	0.987878	0.245755	0.00180381	N/A	0.869281	630218	156780	0.0121224	-0.0020893477143106836,0.026334144315383057
GLN201,GLN237A	Unrelated	NA	6.73963	0.971408	0.241657	0.00240507	N/A	0.764706	334457	83203	0.0285925	0.009643571196972109,0.047541411837386374
GLN201,GLN241	Unrelated	NA	10.5305	0.997578	0.248168	0.00215751	N/A	0.915033	533530	132726	0.00242181	-0.01457668909266904,0.0194203022498611
GLN201,GLN242	Unrelated	NA	10.6856	0.986694	0.24546	0.0018728	N/A	0.822368	307773	76564.8	0.0133063	-0.0014490219627384966,0.028061589204811888
GLN201,GLN243A	Third Degree	0.157652	5.90772	0.951907	0.236806	0.00192257	N/A	0.751634	595428	148125	0.0480934	0.0329459276531199,0.06324084061614908
GLN201,GLN243B	Unrelated	NA	12.9687	0.995355	0.247615	0.00170925	N/A	0.915033	505943	125864	0.00464479	-0.008821947679365307,0.01811153468998219
GLN201,GLN244	Unrelated	NA	10.6152	0.995406	0.247628	0.0020894	N/A	0.915033	551962	137312	0.00459373	-0.011868113697668329,0.021055564925058282
GLN201,GLN245A	Unrelated	NA	10.5013	0.991945	0.246766	0.00203006	N/A	0.895425	578620	143943	0.00805519	-0.007939171796590653,0.02404955269105669
GLN201,GLN245B	Unrelated	NA	10.7518	0.998238	0.248332	0.00212839	N/A	0.908497	600583	149407	0.00176186	-0.015007177977553944,0.018530904913375647
GLN201,GLN246	Unrelated	NA	10.9664	0.996142	0.247811	0.00203919	N/A	0.915033	588982	146521	0.00385781	-0.012208436243735386,0.019924047066368664
GLN201,GLN248	Unrelated	NA	10.5981	0.99912	0.248551	0.00217993	N/A	0.895425	583461	145148	0.000880409	-0.016294708856573047,0.01805552718254979
GLN201,GLN249	Unrelated	NA	11.9641	0.989367	0.246125	0.00172825	N/A	0.843137	436538	108598	0.0106329	-0.002983617638310109,0.024249357212077313
GLN201,GLN250	Unrelated	NA	12.4096	1.0099	0.251233	0.00207785	N/A	0.928105	452408	112546	-0.00990095	-0.026271799620133218,0.006469895312617945
GLN201,GLN253	Unrelated	NA	15.2981	1.00287	0.249484	0.00157114	N/A	0.954248	522347	129944	-0.00286708	-0.015245672624138657,0.00951151549896499
GLN201,GLN255	Third Degree	1.46648	3.76396	0.939982	0.23384	0.00222947	N/A	0.673203	570613	141952	0.0600176	0.04245211520470368,0.07758300758589612
GLN201,GLN256	Unrelated	NA	9.9316	1.00332	0.249595	0.00243136	N/A	0.947712	482000	119907	-0.00331671	-0.022472804918122945,0.015839385862539933
GLN201,GLN257	Unrelated	NA	13.822	0.99924	0.248581	0.00167365	N/A	0.928105	502564	125023	0.000759984	-0.012426272023457289,0.013946240363452414
GLN201,GLN258	Unrelated	NA	10.1666	0.995521	0.247656	0.00218442	N/A	0.928105	473483	117789	0.00447858	-0.012731899965408851,0.021689060239105492
GLN201,GLN260	Unrelated	NA	14.2399	0.997808	0.248225	0.00159952	N/A	0.888889	489451	121761	0.00219192	-0.010410295802293763,0.014794135093080436
GLN201,GLN261	Unrelated	NA	10.5526	1.00108	0.249038	0.00223547	N/A	0.921569	527289	131174	-0.00107596	-0.01868865403548815,0.016536732772866835
GLN201,GLN262	Unrelated	NA	9.97463	0.979667	0.243712	0.00183103	N/A	0.79085	574030	142802	0.0203334	0.005907092978737746,0.03475961744941443
GLN201,GLN263	Unrelated	NA	10.5841	0.996757	0.247963	0.00212729	N/A	0.843137	413577	102886	0.0032433	-0.013517101631291245,0.02000370941429716
GLN201,GLN265	Unrelated	NA	5.58932	0.958813	0.238524	0.00233949	N/A	0.764706	482257	119971	0.0411868	0.022754571386659983,0.059619111465227526
GLN201,GLN266	Unrelated	NA	6.53007	0.96454	0.239949	0.00222063	N/A	0.751634	534326	132924	0.0354597	0.017963847205769996,0.05295551534740788
GLN201,GLN267	Unrelated	NA	7.79569	0.979781	0.24374	0.00234646	N/A	0.803922	387962	96513.4	0.0202193	0.001732187284228668,0.03870647980093908
GLN201,GLN268A	Unrelated	NA	7.18342	0.967323	0.240641	0.00211503	N/A	0.803922	489916	121877	0.0326771	0.016013284861063373,0.04934084102819822
GLN201,GLN268B	Unrelated	NA	2.91993	0.954907	0.237552	0.0041454	N/A	0.651316	16931	4211.93	0.0450935	0.012432861430568903,0.07775408163716754
GLN201,GLN269	Unrelated	NA	11.3004	0.994637	0.247436	0.00194579	N/A	0.928105	603032	150016	0.00536257	-0.00996782932129402,0.020692967491262693
GLN201,GLN270B	Unrelated	NA	5.54667	0.974875	0.24252	0.00307786	N/A	0.730263	44953	11183	0.0251251	0.0008754000346975384,0.04937473447418818
GLN201,GLN275	Unrelated	NA	12.8248	1.00172	0.249199	0.00185196	N/A	0.928105	745476	185452	-0.00172381	-0.016314934327548658,0.012867315476953469
GLN201,GLN276	Unrelated	NA	10.5764	0.981594	0.244192	0.0017722	N/A	0.823529	728641	181264	0.0184055	0.004442804536255309,0.032368277846326704
GLN201,GLN277	Unrelated	NA	15.5612	1.00607	0.25028	0.00159576	N/A	0.934641	458690	114108	-0.00606909	-0.018641701722980214,0.006503527104852054
GLN201,GLN279	Unrelated	NA	10.2121	0.98595	0.245275	0.00194153	N/A	0.822368	135138	33618.3	0.0140497	-0.0012471710666479337,0.02934647437282465
GLN201,GLN280	Unrelated	NA	9.90808	1.00775	0.2507	0.00254857	N/A	0.947712	548577	136470	-0.00775495	-0.027834488452226077,0.01232459725782847
GLN201,GLN282	Unrelated	NA	9.48084	0.991511	0.246659	0.00223719	N/A	0.856209	528820	131555	0.00848871	-0.009137587635120948,0.026115000435813707
GLN201,GLN284	Unrelated	NA	11.6709	1.00395	0.249752	0.00208245	N/A	0.915033	533925	132825	-0.00394729	-0.020354420498097353,0.01245983539754994
GLN201,GLN285A	Unrelated	NA	11.1049	1.00229	0.24934	0.00215149	N/A	0.908497	546093	135852	-0.00229118	-0.019242248728025182,0.014659892983788805
GLN201,GLN285B	Unrelated	NA	12.1411	0.995747	0.247712	0.00183379	N/A	0.875817	468927	116655	0.00425294	-0.01019504776175394,0.018700935254226104
GLN201,GLN287	Unrelated	NA	10.17	1.00839	0.250856	0.00249836	N/A	0.941176	391423	97374.4	-0.00838586	-0.028069831765831093,0.011298109044341014
GLN201,GLN288	Unrelated	NA	14.1689	1.00946	0.251123	0.00181207	N/A	0.915033	456314	113517	-0.00945769	-0.02373451334210347,0.004819128030497945
GLN201,GLN289B	Unrelated	NA	10.205	1.00909	0.251031	0.00250688	N/A	0.875	74461	18523.7	-0.00908631	-0.028837380799424356,0.010664762505304154
GLN201,GLN291	Unrelated	NA	13.3066	0.998592	0.24842	0.00172635	N/A	0.915033	582433	144892	0.00140831	-0.012193168133408688,0.015009796549729598
GLN201,GLN294	Unrelated	NA	10.6803	0.998525	0.248403	0.00214932	N/A	0.875817	354198	88114	0.00147486	-0.015459080320718594,0.018408799943287108
GLN201,GLN298	Unrelated	NA	16.2558	1.00494	0.25	0.00151035	N/A	0.908497	480760	119599	-0.00494297	-0.016842621702513605,0.006956690143578137
GLN201,GLN299	Unrelated	NA	9.82535	0.993335	0.247112	0.00220494	N/A	0.882353	491841	122355	0.00666461	-0.010707539635104173,0.024036756827871868
GLN201,GLN300	Unrelated	NA	10.2515	0.997336	0.248108	0.00221037	N/A	0.895425	235430	58568	0.00266358	-0.014751356441681452,0.020078510428505048
GLN201,GLN301	Unrelated	NA	9.95748	0.993645	0.247189	0.00218341	N/A	0.869281	320123	79637.1	0.00635516	-0.010847366832464012,0.023557685676282025
GLN201,GLN302	Unrelated	NA	9.36671	0.990596	0.246431	0.00224014	N/A	0.901961	416973	103731	0.00940431	-0.008245175407783339,0.027053789899959973
GLN201,GLN305	Unrelated	NA	12.603	0.997956	0.248262	0.00181017	N/A	0.895425	380123	94563.3	0.00204442	-0.012217454561343034,0.016306285163892976
GLN201,GLN306	Unrelated	NA	15.228	1.00884	0.25097	0.00167598	N/A	0.928105	351572	87460.7	-0.00884186	-0.022046486774761252,0.0043627658280292695
GLN201,GLN307	Unrelated	NA	17.092	1.00806	0.250776	0.00148184	N/A	0.960784	549543	136710	-0.00806088	-0.019735919311237752,0.003614159958466371
GLN201,GLN308	Unrelated	NA	13.5587	1.00203	0.249276	0.00175738	N/A	0.901961	598626	148920	-0.00203201	-0.01587795058487821,0.011813921524870407
GLN201,GLN309	Unrelated	NA	13.8159	0.99838	0.248367	0.0016589	N/A	0.895425	601017	149515	0.00161991	-0.011450172886917935,0.014689996974443257
GLN201,GLN310B	Unrelated	NA	11.1096	1.00006	0.248786	0.00210066	N/A	0.934641	483549	120293	-6.11213e-05	-0.016611689923353875,0.016489447366426265
GLN201,GLN311	Unrelated	NA	5.65118	0.987045	0.245548	0.00355669	N/A	0.738562	30882	7682.53	0.0129548	-0.015067447856155332,0.04097703674140785
GLN201,GLN313	Unrelated	NA	14.6663	0.999147	0.248558	0.00157572	N/A	0.947712	391160	97309	0.000853003	-0.011561700486935306,0.013267707422725677
GLN201,GLN315	Second Degree	4.65038	5.4304	0.863002	0.214689	0.00231353	N/A	0.418301	472888	117641	0.136998	0.11877017319350709,0.15522570476838365
GLN201,GLN317	Second Degree	3.28131	8.18247	0.879416	0.218773	0.00203443	N/A	0.464052	442423	110062	0.120584	0.1045555791389654,0.13661308238550918
GLN201,GLN319	Unrelated	NA	10.8767	1.00286	0.249483	0.00220975	N/A	0.908497	516853	128578	-0.00286446	-0.020274550614790075,0.014545638674269244
GLN201,GLN320	Unrelated	NA	10.7891	0.987504	0.245662	0.00187352	N/A	0.849673	500196	124434	0.012496	-0.0022649630266145596,0.02725697908407671
GLN201,GLN321	Unrelated	NA	11.3019	0.986809	0.245489	0.00177321	N/A	0.862745	428647	106635	0.0131914	-0.0007792723088324016,0.02716203662461053
GLN201,GLN322	Unrelated	NA	9.18762	0.992169	0.246822	0.00232639	N/A	0.869281	394839	98224.2	0.00783138	-0.010497685415091697,0.026160439498897382
GLN201,GLN325	Unrelated	NA	6.36515	0.964206	0.239866	0.00226509	N/A	0.751634	736341	183180	0.0357943	0.017948242362434877,0.053640421641151445
GLN201,GLN326	Unrelated	NA	6.84329	0.966292	0.240385	0.00218268	N/A	0.79085	539252	134150	0.0337078	0.01651102494640962,0.050904628320547804
GLN202,GLN204	Unrelated	NA	13	0.993118	0.247058	0.00166232	N/A	0.875817	559184	139108	0.00688235	-0.006214658918350779,0.019979349390192146
GLN202,GLN206	Unrelated	NA	9.91812	0.991827	0.246737	0.00214648	N/A	0.862745	657408	163544	0.0081728	-0.008738797489084953,0.0250844014343961
GLN202,GLN207A	Unrelated	NA	10.3139	0.984048	0.244802	0.00187647	N/A	0.830065	523313	130185	0.0159523	0.0011680919593861309,0.03073658520206716
GLN202,GLN207B	Unrelated	NA	10.4502	0.995497	0.24765	0.00212456	N/A	0.882353	454189	112989	0.00450266	-0.01223623458810819,0.02124156424823598
GLN202,GLN208	Unrelated	NA	11.1859	1.00043	0.248876	0.00209442	N/A	0.888889	430652	107133	-0.000425235	-0.01692666215959709,0.016076191166264516
GLN202,GLN209	Unrelated	NA	9.29759	0.976451	0.242912	0.00187833	N/A	0.816993	587970	146269	0.023549	0.008750070834651751,0.038347854740429
GLN202,GLN210	Third Degree	3.04925	3.20637	0.930276	0.231425	0.0018641	N/A	0.673203	514983	128112	0.0697238	0.055037053377477704,0.08441061520036704
GLN202,GLN211A	Unrelated	NA	12.2345	0.985115	0.245067	0.00160361	N/A	0.875817	491681	122316	0.0148848	0.0022503838039913855,0.027519281298431463
GLN202,GLN211B	Unrelated	NA	11.1092	0.987557	0.245675	0.00182073	N/A	0.836601	387744	96459.2	0.0124426	-0.0019024232011703671,0.026787667544111847
GLN202,GLN212	Second Degree	2.54063	9.85768	0.887039	0.220669	0.00188108	N/A	0.51634	504611	125532	0.112961	0.09814043481737189,0.1277815664790677
GLN202,GLN213	Second Degree	3.88723	5.2753	0.866476	0.215554	0.00254539	N/A	0.385621	200558	49892.9	0.133524	0.11346917678752104,0.15357818692323916
GLN202,GLN214	Unrelated	NA	8.6954	0.970495	0.24143	0.00183802	N/A	0.79085	466507	116053	0.0295046	0.015023294011017214,0.04398595913586966
GLN202,GLN215A	Unrelated	NA	10.7558	0.997777	0.248217	0.00211694	N/A	0.901961	535885	133312	0.00222254	-0.014456294802926425,0.018901374831340353
GLN202,GLN215B	Unrelated	NA	12.1028	0.995386	0.247623	0.00183217	N/A	0.869281	584769	145473	0.00461378	-0.009821440086617424,0.01904899721364048
GLN202,GLN216	Unrelated	NA	7.82024	0.974721	0.242482	0.00217813	N/A	0.771242	663675	165103	0.0252791	0.008118175816743442,0.04244010599379379
GLN202,GLN220	Unrelated	NA	11.5182	0.987109	0.245564	0.0017464	N/A	0.869281	507836	126335	0.0128906	-0.0008687912679244264,0.026650067262626684
GLN202,GLN221B	Third Degree	3.72305	2.16485	0.923485	0.229736	0.00198052	N/A	0.614379	401666	99922.6	0.0765151	0.06091104413139576,0.09211914407010618
GLN202,GLN223	Second Degree	6.24521	5.01887	0.854272	0.212517	0.0020705	N/A	0.372549	302474	75246.6	0.145728	0.12941545166379834,0.16204130076398168
GLN202,GLN224	Second Degree	1.71995	8.4279	0.89036	0.221495	0.00229824	N/A	0.535948	130987	32585.7	0.10964	0.09153229230317078,0.12774685654917678
GLN202,GLN225	Unrelated	NA	16.0006	1.00664	0.250423	0.00156086	N/A	0.928105	577228	143597	-0.00664216	-0.018939760061290674,0.005655433640703594
GLN202,GLN226	Unrelated	NA	11.5784	1.00308	0.249538	0.00208054	N/A	0.882353	355193	88361.5	-0.00308412	-0.019476212759586192,0.013307964423671076
GLN202,GLN227	Unrelated	NA	5.50392	0.955657	0.237739	0.00223314	N/A	0.72549	540378	134430	0.0443429	0.02674855295241762,0.061937250381952864
GLN202,GLN229	Unrelated	NA	15.0734	1.00269	0.249439	0.0015916	N/A	0.901961	529773	131792	-0.00268751	-0.015227358268103683,0.009852329251622558
GLN202,GLN231A	Unrelated	NA	8.08308	0.983213	0.244594	0.00236867	N/A	0.803922	310502	77243.7	0.016787	-0.0018751674237268007,0.03544909810235082
GLN202,GLN232B	Unrelated	NA	9.83855	1.00024	0.248831	0.00237664	N/A	0.894737	158654	39468.4	-0.000243004	-0.01896795315085474,0.018481944450572482
GLN202,GLN232C	Unrelated	NA	15.956	0.998526	0.248404	0.00143868	N/A	0.928105	529529	131731	0.00147351	-0.009861512660348537,0.012808540834686988
GLN202,GLN235	Third Degree	1.3682	4.64869	0.942466	0.234458	0.00193806	N/A	0.718954	543689	135254	0.0575341	0.042264556892185716,0.07280358340360388
GLN202,GLN236A	Unrelated	NA	14.5185	0.995889	0.247748	0.00153593	N/A	0.895425	504683	125550	0.00411118	-0.007990034428706853,0.016212403190563857
GLN202,GLN236B	Unrelated	NA	8.89479	0.981236	0.244102	0.00209721	N/A	0.836601	599601	149163	0.0187643	0.0022409673380442557,0.035287692642896315
GLN202,GLN237A	Third Degree	1.80191	4.21293	0.939082	0.233616	0.00193872	N/A	0.666667	321301	79930.2	0.0609177	0.045642938003555095,0.07619237643685764
GLN202,GLN241	Unrelated	NA	10.2479	0.987894	0.245759	0.00198193	N/A	0.862745	511221	127177	0.0121062	-0.003508967939311599,0.02772128485688768
GLN202,GLN242	Unrelated	NA	8.6932	0.970461	0.241422	0.0018375	N/A	0.802632	297355	73973.1	0.0295392	0.015061957000843467,0.04401636682417574
GLN202,GLN243A	Second Degree	0.586265	10.3777	0.901237	0.224201	0.00212718	N/A	0.627451	569199	141600	0.098763	0.0820035029761473,0.11552254217928308
GLN202,GLN243B	Unrelated	NA	13.5683	0.990002	0.246283	0.00153558	N/A	0.888889	486846	121113	0.00999765	-0.0021007766103500886,0.022096069037282076
GLN202,GLN244	Unrelated	NA	13.519	0.995515	0.247655	0.0016426	N/A	0.875817	526758	131042	0.00448533	-0.008456340002182807,0.01742699206184322
GLN202,GLN245A	Unrelated	NA	10.6755	0.982553	0.24443	0.00177806	N/A	0.856209	553942	137804	0.0174475	0.0034385493971391644,0.031456402543101225
GLN202,GLN245B	Unrelated	NA	12.9072	0.995487	0.247648	0.00171993	N/A	0.888889	574829	143000	0.0045133	-0.009037622208196752,0.01806422464424467
GLN202,GLN246	Unrelated	NA	11.301	0.996097	0.247799	0.00197781	N/A	0.869281	563698	140231	0.00390313	-0.011679528558498119,0.01948579032363966
GLN202,GLN248	Unrelated	NA	14.0317	0.994481	0.247397	0.00156425	N/A	0.869281	557201	138615	0.00551946	-0.006804891878186888,0.017843812013655255
GLN202,GLN249	Unrelated	NA	10.8299	0.98828	0.245855	0.00188429	N/A	0.843137	421269	104799	0.0117198	-0.0031259695256829322,0.026565664186429624
GLN202,GLN250	Unrelated	NA	14.3482	1.00574	0.250198	0.00172496	N/A	0.921569	433832	107925	-0.00573982	-0.019330364860632582,0.007850727073350022
GLN202,GLN253	Unrelated	NA	14.4243	0.996994	0.248023	0.00156503	N/A	0.882353	499503	124262	0.00300599	-0.009324464131227651,0.015336453737108659
GLN202,GLN255	Second Degree	6.57852	5.65218	0.855825	0.212904	0.00190686	N/A	0.372549	546862	136043	0.144175	0.12915160965216782,0.15919894953479147
GLN202,GLN256	Unrelated	NA	14.4988	0.999414	0.248625	0.00159852	N/A	0.901961	464612	115582	0.000585592	-0.01200873227198017,0.013179915985712208
GLN202,GLN257	Unrelated	NA	9.01956	0.982583	0.244437	0.00210535	N/A	0.849673	481031	119666	0.0174171	0.0008295899609249008,0.03400469219916265
GLN202,GLN258	Unrelated	NA	12.5995	0.992609	0.246932	0.00170511	N/A	0.888889	455466	113306	0.00739084	-0.006043284622869946,0.020824973385570975
GLN202,GLN260	Unrelated	NA	12.2578	0.990178	0.246327	0.00170332	N/A	0.888889	471008	117173	0.00982155	-0.003598499740763799,0.02324160090821074
GLN202,GLN261	Unrelated	NA	12.9072	0.993832	0.247236	0.00168805	N/A	0.875817	505072	125647	0.00616753	-0.007132177480015767,0.019467242218291603
GLN202,GLN262	Unrelated	NA	6.16186	0.961812	0.23927	0.00224319	N/A	0.751634	547966	136318	0.0381879	0.02051438170519475,0.05586142074564977
GLN202,GLN263	Unrelated	NA	7.91035	0.975243	0.242611	0.00216974	N/A	0.803922	397611	98913.8	0.0247571	0.007662308666699782,0.041851951373060664
GLN202,GLN265	Third Degree	3.98712	0.301617	0.909547	0.226268	0.00271901	N/A	0.614379	463229	115238	0.0904534	0.06903097098833143,0.11187580272041099
GLN202,GLN266	Third Degree	3.31547	1.52889	0.921044	0.229128	0.00240715	N/A	0.588235	511652	127284	0.0789561	0.05999078359834244,0.09792149036614738
GLN202,GLN267	Third Degree	0.494122	3.85275	0.947797	0.235784	0.00268264	N/A	0.72549	372846	92753	0.0522034	0.031067538433347957,0.07333929839174815
GLN202,GLN268A	Third Degree	0.307911	6.63298	0.951046	0.236592	0.00168006	N/A	0.718954	469437	116782	0.0489545	0.03571768788436346,0.06219124567994295
GLN202,GLN268B	Third Degree	2.45103	0.223921	0.910174	0.226424	0.00435937	N/A	0.625	16447	4091.53	0.0898261	0.05547972322043612,0.12417244212875214
GLN202,GLN269	Unrelated	NA	14.6397	0.996449	0.247887	0.00153275	N/A	0.901961	575266	143109	0.00355055	-0.008525614011007689,0.015626720447086108
GLN202,GLN270B	Unrelated	NA	5.18498	0.965577	0.240207	0.00284647	N/A	0.697368	43475	10815.3	0.0344226	0.011995950701296807,0.056849244627516365
GLN202,GLN275	Unrelated	NA	11.4089	0.998954	0.24851	0.0020214	N/A	0.895425	702398	174736	0.00104608	-0.014880052032638189,0.016972204849662983
GLN202,GLN276	Unrelated	NA	6.58798	0.964008	0.239817	0.00218101	N/A	0.745098	688618	171308	0.0359921	0.01880851880151454,0.05317575979994097
GLN202,GLN277	Unrelated	NA	10.8971	0.999088	0.248543	0.00211939	N/A	0.895425	439018	109215	0.000912475	-0.015785682765700675,0.017610633705723893
GLN202,GLN279	Unrelated	NA	9.90455	0.989462	0.246149	0.00209001	N/A	0.809211	130153	32378.2	0.0105381	-0.005928576898771253,0.027004830558583614
GLN202,GLN280	Unrelated	NA	14.5475	1.00176	0.249209	0.00163334	N/A	0.954248	526357	130942	-0.00176408	-0.014632748404589278,0.011104593176254006
GLN202,GLN282	Unrelated	NA	10.9672	0.986416	0.245391	0.00181842	N/A	0.849673	506416	125981	0.0135836	-0.0007433238645061443,0.027910516727062677
GLN202,GLN284	Unrelated	NA	14.8982	1.00126	0.249083	0.00158646	N/A	0.928105	511431	127229	-0.00125866	-0.01375795003395631,0.0112406295323736
GLN202,GLN285A	Unrelated	NA	14.2248	0.996756	0.247963	0.00158281	N/A	0.888889	521174	129653	0.0032443	-0.009226293722032515,0.01571488519264061
GLN202,GLN285B	Unrelated	NA	13.5367	0.991936	0.246764	0.0015747	N/A	0.882353	451220	112250	0.0080637	-0.004342958639354478,0.020470355036414326
GLN202,GLN287	Unrelated	NA	14.2921	1.00777	0.250703	0.00176708	N/A	0.947712	377502	93911.3	-0.0077701	-0.021692469302101204,0.00615226608549089
GLN202,GLN288	Unrelated	NA	11.223	1.0001	0.248795	0.00208028	N/A	0.895425	438168	109003	-9.90713e-05	-0.016489073072571653,0.016290930415273092
GLN202,GLN289B	Unrelated	NA	10.0738	1.00668	0.250432	0.00248007	N/A	0.842105	72347	17997.8	-0.00667929	-0.026219134818499783,0.012860554200931778
GLN202,GLN291	Unrelated	NA	11.6778	1.00106	0.249035	0.00201977	N/A	0.908497	556746	138502	-0.00106215	-0.016975454124596324,0.014851149506584827
GLN202,GLN294	Unrelated	NA	11.5195	1.00272	0.249447	0.00208333	N/A	0.862745	342225	85135.4	-0.00272004	-0.01913406114983469,0.013693987287415287
GLN202,GLN298	Unrelated	NA	14.6423	0.995669	0.247693	0.00151921	N/A	0.901961	461059	114698	0.00433141	-0.007638065373126073,0.016300876250154875
GLN202,GLN299	Unrelated	NA	12.0376	0.995803	0.247726	0.00185071	N/A	0.882353	473890	117890	0.00419693	-0.010384346173447237,0.018778201833104906
GLN202,GLN300	Unrelated	NA	9.6023	0.991716	0.24671	0.0022142	N/A	0.856209	225954	56210.7	0.00828406	-0.009161055470193857,0.025729184297249685
GLN202,GLN301	Unrelated	NA	11.5383	0.993466	0.247145	0.00188041	N/A	0.888889	303846	75587.9	0.00653374	-0.008281574142309936,0.021349060375642583
GLN202,GLN302	Unrelated	NA	12.0614	0.9869	0.245512	0.00166344	N/A	0.875817	401248	99818.6	0.0130998	-6.06323204675914e-06,0.026205590668422304
GLN202,GLN305	Unrelated	NA	13.7867	0.999095	0.248545	0.00167531	N/A	0.882353	367720	91477.8	0.000905446	-0.012293926548090597,0.014104818369814712
GLN202,GLN306	Unrelated	NA	13.7891	1.00171	0.249196	0.00172224	N/A	0.875817	339339	84417.5	-0.001712	-0.015281111003957274,0.011857111469725271
GLN202,GLN307	Unrelated	NA	14.393	0.996394	0.247873	0.00155806	N/A	0.895425	525345	130690	0.00360587	-0.008669728654063373,0.015881476197692673
GLN202,GLN308	Unrelated	NA	15.1028	1.00435	0.249852	0.00161587	N/A	0.915033	570281	141869	-0.00434911	-0.017080117452206646,0.008381901350976084
GLN202,GLN309	Unrelated	NA	13.5808	0.989879	0.246253	0.0015319	N/A	0.882353	572591	142444	0.0101209	-0.0019485614042021315,0.022190331731203383
GLN202,GLN310B	Unrelated	NA	13.8264	0.999232	0.248579	0.00167298	N/A	0.941176	462834	115139	0.000767505	-0.012413482835080644,0.013948492693586497
GLN202,GLN311	Unrelated	NA	6.4582	0.990486	0.246404	0.00324479	N/A	0.771242	29752	7401.42	0.00951373	-0.01605114732028664,0.0350786057420995
GLN202,GLN313	Unrelated	NA	14.9396	1.00023	0.248828	0.00156497	N/A	0.888889	377204	93837.2	-0.000232679	-0.012562715072919776,0.01209735786366322
GLN202,GLN315	First Degree	10.0559	19.824	0.749398	0.186428	0.00156106	Parent-offspring	0.0653595	453612	112845	0.250602	0.23830254552143318,0.2629010056349479
GLN202,GLN317	First Degree	6.33082	12.3309	0.748892	0.186302	0.00249948	Parent-offspring	0.0718954	426710	106153	0.251108	0.23141501764569475,0.2708005207654914
GLN202,GLN319	Unrelated	NA	12.123	0.98709	0.245559	0.00165888	N/A	0.862745	495409	123243	0.01291	-0.00015996498635822802,0.02597989683250873
GLN202,GLN320	Unrelated	NA	9.40868	0.985627	0.245195	0.00209877	N/A	0.849673	479423	119266	0.0143731	-0.002162606975224468,0.03090873699722202
GLN202,GLN321	Unrelated	NA	7.81036	0.976734	0.242982	0.00224501	N/A	0.816993	412643	102653	0.0232661	0.005578201478254267,0.04095390566756774
GLN202,GLN322	Unrelated	NA	10.8744	0.984373	0.244883	0.00178718	N/A	0.862745	380966	94773	0.0156272	0.0015464552169346339,0.029708005002652367
GLN202,GLN325	Third Degree	3.21948	1.85331	0.923376	0.229708	0.00229876	N/A	0.588235	694907	172872	0.0766245	0.0585131561878006,0.09473582987205123
GLN202,GLN326	Third Degree	1.20218	4.8405	0.943799	0.234789	0.00192979	N/A	0.718954	515130	128149	0.0562007	0.04099632680770049,0.07140501837306124
GLN204,GLN210	Unrelated	NA	12.2004	0.99254	0.246914	0.00175947	N/A	0.915033	524943	130590	0.00746033	-0.006402089199917749,0.021322757501482326
GLN204,GLN215B	Unrelated	NA	13.5723	0.997532	0.248156	0.00167313	N/A	0.921569	597462	148631	0.00246801	-0.010714174818392682,0.015650202504478156
GLN204,GLN220	Unrelated	NA	12.1659	0.993971	0.24727	0.00179373	N/A	0.915033	517401	128714	0.00602903	-0.008103354946742433,0.020161419683477864
GLN204,GLN223	Unrelated	NA	10.0864	0.996067	0.247792	0.00221525	N/A	0.869281	307286	76443.6	0.00393285	-0.013520555587188978,0.02138626392805695
GLN204,GLN225	Unrelated	NA	16.4701	1.00788	0.25073	0.00153504	N/A	0.954248	589055	146539	-0.00787904	-0.019973258927860456,0.004215186926669284
GLN204,GLN227	Unrelated	NA	14.8781	0.999834	0.248729	0.00156478	N/A	0.921569	552111	137349	0.000166287	-0.01216219302227023,0.012494767904767614
GLN204,GLN229	Unrelated	NA	14.4979	1.00567	0.250182	0.001706	N/A	0.934641	539820	134291	-0.00567272	-0.019113843216559737,0.007768396846815077
GLN204,GLN231A	Unrelated	NA	14.1848	1.0022	0.249317	0.00168269	N/A	0.882353	315081	78382.8	-0.00219683	-0.015454348169114595,0.01106069252358619
GLN204,GLN232C	Unrelated	NA	15.0405	1.00197	0.24926	0.00158317	N/A	0.908497	539357	134176	-0.0019674	-0.014440777753632356,0.010505983998970698
GLN204,GLN243A	Unrelated	NA	14.0341	1.00521	0.250066	0.00175417	N/A	0.895425	580486	144408	-0.00520957	-0.019030244199379487,0.008611100067772213
GLN204,GLN243B	Unrelated	NA	13.3112	0.993678	0.247198	0.00163393	N/A	0.921569	493791	122841	0.00632164	-0.006551670846653116,0.01919494421688553
GLN204,GLN248	Unrelated	NA	15.4404	1.01061	0.251409	0.00168138	N/A	0.901961	568742	141486	-0.0106078	-0.02385498496958177,0.002639321657798734
GLN204,GLN256	Unrelated	NA	15.1623	1.0064	0.250363	0.00164322	N/A	0.934641	470964	117162	-0.00640248	-0.01934900205284744,0.0065440321445133075
GLN204,GLN280	Unrelated	NA	12.303	1.01084	0.251467	0.00211483	N/A	0.947712	535681	133262	-0.0108393	-0.02750151892625535,0.005822987885745031
GLN204,GLN287	Unrelated	NA	13.3533	1.00596	0.250253	0.00185758	N/A	0.915033	383472	95396.5	-0.00595978	-0.020595214791904463,0.008675664764228378
GLN204,GLN289B	Unrelated	NA	9.27863	1.00662	0.250418	0.00269108	N/A	0.828947	73022	18165.7	-0.00662195	-0.027824323511407043,0.014580416497811142
GLN204,GLN294	Unrelated	NA	14.4915	1.00747	0.250628	0.00173758	N/A	0.875817	347375	86416.6	-0.00746852	-0.02115851540984801,0.006221470736120425
GLN204,GLN299	Unrelated	NA	14.546	1.00685	0.250474	0.00172047	N/A	0.928105	481008	119661	-0.00684836	-0.020403476691068345,0.00670676450149532
GLN204,GLN313	Unrelated	NA	15.0912	1.00397	0.249758	0.00161085	N/A	0.869281	383796	95477.1	-0.00396891	-0.016660390384672125,0.008722570756397457
GLN204,GLN317	Unrelated	NA	11.7093	1.00519	0.250062	0.00210212	N/A	0.908497	433036	107727	-0.0051936	-0.021755656592765984,0.011368455669139656
GLN206,GLN204	Unrelated	NA	6.84343	0.956748	0.238011	0.00183569	N/A	0.712418	674382	167766	0.0432521	0.02878915863951667,0.057714983674336834
GLN206,GLN207A	Second Degree	0.109768	9.46788	0.905176	0.225181	0.00243507	N/A	0.542484	643021	159965	0.0948245	0.07563915717934316,0.11400974482536513
GLN206,GLN207B	Unrelated	NA	12.4366	1.01404	0.252264	0.00215621	N/A	0.921569	550463	136939	-0.0140437	-0.031032024222462384,0.0029445398455875786
GLN206,GLN208	First Degree	3.69804	17.2006	0.779322	0.193872	0.00223194	Siblings	0.444444	521746	129795	0.220678	0.20309344952095976,0.2382632125402775
GLN206,GLN209	Unrelated	NA	14.0803	0.999314	0.2486	0.00164425	N/A	0.882353	734466	182713	0.00068607	-0.012268568968012596,0.013640708882002474
GLN206,GLN210	Unrelated	NA	14.9217	0.999275	0.24859	0.0015509	N/A	0.895425	612808	152448	0.000724524	-0.01149460559160144,0.012943652981158418
GLN206,GLN211A	Unrelated	NA	17.2998	1.01352	0.252134	0.00154257	N/A	0.928105	601961	149750	-0.0135223	-0.025675802811465726,-0.0013687217498092024
GLN206,GLN211B	Unrelated	NA	11.7885	1.0161	0.252776	0.00231814	N/A	0.915033	463870	115397	-0.0161001	-0.03436414100188156,0.0021639564247977125
GLN206,GLN212	Unrelated	NA	12.7082	0.992348	0.246867	0.00168543	N/A	0.856209	598035	148773	0.00765169	-0.005627368800313589,0.02093075735982311
GLN206,GLN213	Unrelated	NA	12.9453	1.00292	0.249497	0.00185774	N/A	0.901961	235610	58612.8	-0.00292122	-0.017557904774544712,0.011715460043668238
GLN206,GLN214	Unrelated	NA	14.4857	1.00517	0.250056	0.00169876	N/A	0.908497	550225	136880	-0.00516762	-0.01855170243268249,0.008216471097143338
GLN206,GLN215A	Unrelated	NA	14.6435	1.0075	0.250635	0.00172004	N/A	0.928105	661710	164614	-0.00749743	-0.021049184737313043,0.006054326100228324
GLN206,GLN215B	Unrelated	NA	14.6683	1.00603	0.25027	0.0016922	N/A	0.921569	712519	177254	-0.00602757	-0.019359986925005568,0.0073048468518145965
GLN206,GLN216	Unrelated	NA	13.1005	0.9952	0.247576	0.00168911	N/A	0.843137	860115	213971	0.00480017	-0.008507873521145378,0.018108218545306448
GLN206,GLN220	Unrelated	NA	13.4744	0.993056	0.247043	0.00160266	N/A	0.869281	602709	149936	0.00694376	-0.005683203434122399,0.019570729391307964
GLN206,GLN221B	Unrelated	NA	11.8322	0.993998	0.247277	0.00184488	N/A	0.849673	471463	117286	0.0060025	-0.008532889892809033,0.0205378898779292
GLN206,GLN223	Unrelated	NA	12.7247	1.00197	0.249261	0.00187137	N/A	0.915033	353024	87821.9	-0.00197104	-0.01671511632730399,0.012773032530978222
GLN206,GLN224	Unrelated	NA	8.89978	0.97271	0.241981	0.00185771	N/A	0.771242	153454	38174.8	0.0272903	0.012653909515554418,0.04192676491253614
GLN206,GLN225	Unrelated	NA	16.7546	1.01368	0.252173	0.00159507	N/A	0.921569	697692	173565	-0.0136774	-0.026244623706295746,-0.0011102601825693417
GLN206,GLN226	Unrelated	NA	11.8785	1.01061	0.251409	0.00218555	N/A	0.928105	423791	105427	-0.010608	-0.027827476356534146,0.0066113903335015475
GLN206,GLN227	Unrelated	NA	15.0541	1.00675	0.25045	0.00166083	N/A	0.928105	648955	161441	-0.00675323	-0.019838475786328216,0.006332020995439693
GLN206,GLN229	Unrelated	NA	17.1618	1.01162	0.25166	0.00152734	N/A	0.947712	629810	156678	-0.0116159	-0.023649415898197294,0.00041764517224445775
GLN206,GLN231A	Unrelated	NA	12.9759	0.998005	0.248274	0.0017591	N/A	0.875817	361814	90008.6	0.00199526	-0.011864276970092512,0.015854798663475167
GLN206,GLN232B	Unrelated	NA	13.6796	1.00609	0.250285	0.00181561	N/A	0.894737	186843	46481	-0.0060886	-0.02039337698339272,0.008216186434706228
GLN206,GLN232C	Unrelated	NA	17.8195	1.0128	0.251954	0.00148746	N/A	0.928105	636505	158344	-0.0127977	-0.02451707652772273,-0.0010783663618476567
GLN206,GLN235	Unrelated	NA	13.0067	0.993477	0.247148	0.00166833	N/A	0.869281	669984	166672	0.00652266	-0.006621718611581388,0.019667033262759363
GLN206,GLN236A	Unrelated	NA	13.9523	1.00551	0.250142	0.00176987	N/A	0.895425	614623	152900	-0.0055136	-0.01945799588426811,0.008430795303324355
GLN206,GLN236B	Unrelated	NA	14.6837	1.01198	0.25175	0.00179123	N/A	0.928105	749589	186476	-0.0119774	-0.026090049130200237,0.0021352458523766146
GLN206,GLN237A	Unrelated	NA	9.87326	0.97912	0.243576	0.00183606	N/A	0.797386	384964	95767.6	0.02088	0.006414090455195925,0.03534582444159184
GLN206,GLN241	Unrelated	NA	10.5791	0.998765	0.248463	0.0021755	N/A	0.908497	612240	152307	0.00123534	-0.015904923543209243,0.018375601559583815
GLN206,GLN242	Unrelated	NA	16.3908	1.0065	0.250387	0.00152151	N/A	0.934211	350933	87301.7	-0.00649792	-0.018485491993435937,0.005489656091402036
GLN206,GLN243A	Unrelated	NA	12.7634	1.00169	0.249191	0.00186019	N/A	0.901961	688124	171185	-0.00168917	-0.01634515384225106,0.012966807915430438
GLN206,GLN243B	Unrelated	NA	12.21	1.00367	0.249683	0.00198483	N/A	0.960784	573964	142785	-0.00366832	-0.019306321625001465,0.011969673571956451
GLN206,GLN244	Unrelated	NA	9.78028	0.982543	0.244428	0.00194059	N/A	0.856209	647836	161162	0.0174568	0.0021674041363227616,0.032746201304400764
GLN206,GLN245A	Unrelated	NA	11.6944	0.9917	0.246706	0.00181774	N/A	0.856209	664217	165237	0.00830009	-0.006021428214993409,0.022621617244563574
GLN206,GLN245B	Unrelated	NA	9.80416	0.973463	0.242169	0.00170546	N/A	0.784314	693818	172601	0.0265371	0.0131002184525998,0.03997396465326429
GLN206,GLN246	Unrelated	NA	15.2054	1.00213	0.2493	0.00156865	N/A	0.915033	677501	168542	-0.00212913	-0.01448811040039054,0.010229851143292877
GLN206,GLN248	Unrelated	NA	15.9593	1.01209	0.251779	0.00164989	N/A	0.947712	674035	167680	-0.012095	-0.025094043481844165,0.0009040730915597997
GLN206,GLN249	Unrelated	NA	13.5766	1.00153	0.249151	0.00174584	N/A	0.908497	493416	122747	-0.00152945	-0.015284520408366899,0.01222562490276722
GLN206,GLN250	Unrelated	NA	10.0173	0.985798	0.245237	0.0019755	N/A	0.810458	524606	130506	0.0142017	-0.0013628090081722506,0.029766184090792503
GLN206,GLN253	Unrelated	NA	13.9424	0.998125	0.248304	0.00163931	N/A	0.895425	608919	151481	0.00187472	-0.011040989567796306,0.014790432801353942
GLN206,GLN255	Unrelated	NA	12.4219	0.987872	0.245753	0.00163462	N/A	0.862745	654502	162821	0.012128	-0.0007508418255901001,0.025006764358883993
GLN206,GLN256	Unrelated	NA	7.81567	0.968519	0.240939	0.00198201	N/A	0.75817	543694	135255	0.0314808	0.015865102484628614,0.04709658275430458
GLN206,GLN257	Unrelated	NA	9.79034	0.997096	0.248048	0.00230837	N/A	0.875817	585504	145656	0.00290429	-0.015282782782149808,0.02109136138725678
GLN206,GLN258	Unrelated	NA	13.8305	0.996469	0.247892	0.00162278	N/A	0.869281	534729	133025	0.00353102	-0.009254456571354224,0.016316503643462335
GLN206,GLN260	Unrelated	NA	13.5394	0.998132	0.248306	0.00168823	N/A	0.895425	552754	137509	0.00186751	-0.011433645211035823,0.015168660220772654
GLN206,GLN261	Unrelated	NA	8.60134	0.967921	0.24079	0.00178366	N/A	0.764706	616039	153252	0.0320793	0.018026354473959717,0.04613231376797801
GLN206,GLN262	Unrelated	NA	15.6098	1.0108	0.251456	0.00166612	N/A	0.928105	675522	168050	-0.0107954	-0.023922358303656483,0.00233156553405341
GLN206,GLN263	Unrelated	NA	11.8633	0.990393	0.24638	0.00176444	N/A	0.849673	475452	118278	0.00960746	-0.004294130409243526,0.02350904342105708
GLN206,GLN265	Unrelated	NA	9.98847	0.9898	0.246233	0.00208087	N/A	0.856209	561099	139585	0.0102002	-0.006194511405043197,0.026594831561635297
GLN206,GLN266	Unrelated	NA	11.3864	0.987473	0.245654	0.00177456	N/A	0.875817	625925	155712	0.0125268	-0.0014545143551635779,0.026508182303026588
GLN206,GLN267	Unrelated	NA	11.9467	1.00291	0.249494	0.00201277	N/A	0.875817	445646	110864	-0.00290893	-0.01876704086030037,0.012949174784430278
GLN206,GLN268A	Unrelated	NA	14.6048	0.999132	0.248554	0.00158211	N/A	0.908497	568656	141465	0.000867669	-0.011597357827436256,0.01333269632098571
GLN206,GLN268B	Unrelated	NA	5.92765	1.00567	0.25018	0.00417237	N/A	0.723684	19398	4825.65	-0.00566826	-0.038541297126991614,0.027204782876963263
GLN206,GLN269	Unrelated	NA	15.761	1.00576	0.250204	0.00157072	N/A	0.895425	714061	177637	-0.00576346	-0.018138749705772644,0.006611832995570303
GLN206,GLN270B	Unrelated	NA	6.54201	0.986883	0.245507	0.00306618	N/A	0.75	50858	12652	0.0131175	-0.01104020657309289,0.03727515553334558
GLN206,GLN275	Unrelated	NA	15.3729	1.0099	0.251234	0.00167735	N/A	0.921569	924250	229926	-0.00990326	-0.023118714463407505,0.003312199058357319
GLN206,GLN276	Unrelated	NA	13.0224	0.99766	0.248188	0.00174623	N/A	0.882353	888495	221031	0.00233994	-0.011418171177660905,0.016098056548824277
GLN206,GLN277	Unrelated	NA	12.2955	1.01835	0.253334	0.00226798	N/A	0.934641	533284	132665	-0.0183451	-0.03621400343020699,-0.00047623642458381396
GLN206,GLN279	Unrelated	NA	4.81464	0.956769	0.238016	0.00261029	N/A	0.763158	156288	38879.8	0.0432311	0.022665317193713695,0.06379693792348437
GLN206,GLN280	Unrelated	NA	15.729	1.01656	0.252889	0.0017446	N/A	0.954248	626702	155905	-0.0165558	-0.030301098863672514,-0.0028105347296425217
GLN206,GLN282	Second Degree	1.59745	10.1949	0.89355	0.222289	0.00197774	N/A	0.490196	616122	153273	0.10645	0.09086773857803133,0.12203199538039176
GLN206,GLN284	Unrelated	NA	16.4577	1.01685	0.252962	0.00167179	N/A	0.921569	624679	155402	-0.0168492	-0.030020832958775345,-0.0036775939449177238
GLN206,GLN285A	Unrelated	NA	15.2647	1.00554	0.25015	0.00161822	N/A	0.875817	639713	159142	-0.00554463	-0.018294181750384032,0.007204919460656637
GLN206,GLN285B	Unrelated	NA	14.817	1.00799	0.250758	0.00170815	N/A	0.895425	526863	131068	-0.0079891	-0.021447175984900445,0.005468981669423799
GLN206,GLN287	Unrelated	NA	11.9727	1.00645	0.250375	0.00208201	N/A	0.921569	438222	109017	-0.00645191	-0.022855578730244595,0.009951759107803014
GLN206,GLN288	Unrelated	NA	12.4272	1.01484	0.252463	0.00217385	N/A	0.941176	527729	131283	-0.0148433	-0.03197053520842211,0.0022839162546784107
GLN206,GLN289B	Unrelated	NA	11.8122	1.02074	0.253931	0.0024113	N/A	0.881579	81916	20378.3	-0.0207441	-0.039742147430888844,-0.0017460728121609231
GLN206,GLN291	Unrelated	NA	14.5321	1.00862	0.250915	0.00175245	N/A	0.869281	684220	170214	-0.0086207	-0.022427786499341518,0.005186392702202334
GLN206,GLN294	Unrelated	NA	11.4079	0.987636	0.245695	0.00177477	N/A	0.843137	392581	97662.5	0.0123641	-0.0016188961287850068,0.026347066585153442
GLN206,GLN298	Unrelated	NA	16.5937	1.01454	0.252388	0.00162351	N/A	0.934641	559638	139221	-0.0145428	-0.02733402812538738,-0.0017515471141306659
GLN206,GLN299	Unrelated	NA	13.4691	1.0108	0.251457	0.00193104	N/A	0.934641	556607	138467	-0.0108017	-0.026015948244395445,0.004412449626639657
GLN206,GLN300	Unrelated	NA	10.226	1.01345	0.252116	0.0026078	N/A	0.901961	270146	67204.3	-0.0134469	-0.03399309025373019,0.007099321304851122
GLN206,GLN301	Unrelated	NA	14.6496	1.01395	0.252242	0.00182897	N/A	0.908497	387648	96435.3	-0.0139542	-0.0283641922918292,0.0004558189865184921
GLN206,GLN302	Unrelated	NA	10.5669	1.00106	0.249034	0.00223202	N/A	0.934641	479919	119390	-0.00105862	-0.01864415525447686,0.01652690633374069
GLN206,GLN305	Unrelated	NA	14.0559	1.00728	0.250582	0.00178814	N/A	0.921569	421431	104840	-0.00728226	-0.021370534771605824,0.006806024515661197
GLN206,GLN306	Unrelated	NA	13.1049	1.01509	0.252525	0.00206616	N/A	0.915033	396448	98624.5	-0.0150926	-0.031371303341979094,0.0011861565771104851
GLN206,GLN307	Unrelated	NA	17.1592	1.0135	0.252129	0.00155491	N/A	0.941176	633374	157565	-0.0135014	-0.025752092860482037,-0.0012506207495463339
GLN206,GLN308	Unrelated	NA	10.9587	0.998294	0.248346	0.00208946	N/A	0.908497	707074	175899	0.00170573	-0.01475663059412062,0.01816809985579619
GLN206,GLN309	Unrelated	NA	13.6361	0.998527	0.248404	0.00168346	N/A	0.875817	710492	176749	0.0014729	-0.011790687590875601,0.014736487544119667
GLN206,GLN310B	Unrelated	NA	12.1963	1.01148	0.251627	0.00214647	N/A	0.947712	561303	139636	-0.0114832	-0.02839471244034489,0.005428299736671614
GLN206,GLN311	Unrelated	NA	7.0045	1.00344	0.249625	0.00345167	N/A	0.764706	36034	8964.19	-0.00343697	-0.03063183316483438,0.02375788585145007
GLN206,GLN313	Unrelated	NA	15.8116	1.00498	0.250009	0.00155336	N/A	0.921569	435440	108325	-0.00497989	-0.01721842946181237,0.007258645765028184
GLN206,GLN315	Unrelated	NA	13.491	1.00289	0.249489	0.00178197	N/A	0.928105	548626	136482	-0.00288775	-0.016927447888239813,0.011151952245956736
GLN206,GLN317	Unrelated	NA	10.2851	0.994941	0.247512	0.00214521	N/A	0.888889	496235	123449	0.00505918	-0.011842400025327281,0.021960753968159285
GLN206,GLN319	Unrelated	NA	13.6224	0.993221	0.247084	0.00158825	N/A	0.888889	603629	150165	0.00677914	-0.005734273260822379,0.019292554693818357
GLN206,GLN320	Unrelated	NA	11.3026	1.00872	0.250939	0.00225528	N/A	0.901961	582748	144970	-0.00871615	-0.02648495271717505,0.009052653915021473
GLN206,GLN321	Unrelated	NA	8.50753	0.984952	0.245027	0.00230133	N/A	0.823529	493644	122804	0.0150482	-0.003083395684992326,0.03317988029622959
GLN206,GLN322	Unrelated	NA	11.1587	1.00056	0.24891	0.00210253	N/A	0.908497	438838	109170	-0.000559889	-0.017125163998869177,0.016005386859112982
GLN206,GLN325	Unrelated	NA	11.7755	0.98638	0.245382	0.00169283	N/A	0.810458	909284	226203	0.01362	0.0002825947327753202,0.026957436670866298
GLN206,GLN326	Unrelated	NA	14.5586	1.00849	0.250881	0.00174695	N/A	0.928105	632618	157377	-0.00848542	-0.022249189224194294,0.00527834129016937
GLN207A,GLN204	Second Degree	2.4728	9.53456	0.886943	0.220645	0.00194233	N/A	0.45098	532978	132589	0.113057	0.09775380050056216,0.128360030348747
GLN207A,GLN207B	Unrelated	NA	11.712	1.0105	0.251383	0.00221441	N/A	0.908497	439007	109212	-0.0105033	-0.027950045774207077,0.006943533159031578
GLN207A,GLN208	Second Degree	0.703238	8.56495	0.899137	0.223679	0.00251637	N/A	0.506579	415364	103330	0.100863	0.08103753469467537,0.12068931568930039
GLN207A,GLN209	Unrelated	NA	6.78615	0.956065	0.23784	0.00182613	N/A	0.777778	571631	142205	0.0439355	0.029547853920695095,0.058323086619911084
GLN207A,GLN210	Unrelated	NA	13.2188	0.998306	0.248349	0.00173243	N/A	0.901961	489509	121775	0.00169426	-0.011955157798520135,0.015343673117435843
GLN207A,GLN211A	Unrelated	NA	13.9588	1.00046	0.248885	0.00167902	N/A	0.888889	475621	118320	-0.00046149	-0.013690059408427508,0.012767079571212942
GLN207A,GLN211B	Unrelated	NA	7.72295	0.984037	0.244799	0.00250565	N/A	0.816993	373302	92866.5	0.0159634	-0.00377798609168491,0.03570478027353509
GLN207A,GLN212	Unrelated	NA	10.3145	0.97931	0.243623	0.00176211	N/A	0.830065	480972	119652	0.0206898	0.006806564822700752,0.034573025537238455
GLN207A,GLN213	Unrelated	NA	8.44724	0.986977	0.245531	0.0023774	N/A	0.856209	194098	48285.8	0.013023	-0.005707991217906255,0.031753930067267275
GLN207A,GLN214	Unrelated	NA	13.9952	1.00146	0.249135	0.00169248	N/A	0.915033	443158	110245	-0.00146434	-0.014798931756929585,0.011870259277174772
GLN207A,GLN215A	Unrelated	NA	9.35216	0.997186	0.24807	0.00241892	N/A	0.895425	518982	129107	0.00281415	-0.016243948901360366,0.021872241423077404
GLN207A,GLN215B	Unrelated	NA	13.8591	1.00302	0.249523	0.0017371	N/A	0.901961	560482	139431	-0.00302446	-0.016710659184912047,0.010661742814275508
GLN207A,GLN216	Unrelated	NA	5.42989	0.959465	0.238686	0.00243804	N/A	0.745098	652555	162336	0.0405351	0.021326447352399733,0.05974384921482569
GLN207A,GLN220	Unrelated	NA	8.06285	0.979526	0.243677	0.00226084	N/A	0.836601	483070	120173	0.0204745	0.002661881839322998,0.03828702691843914
GLN207A,GLN221B	Third Degree	1.77071	4.0918	0.938967	0.233587	0.0019891	N/A	0.633987	384713	95705.2	0.0610331	0.045361463263775936,0.07670470706462834
GLN207A,GLN223	Unrelated	NA	10.1745	0.988388	0.245882	0.0020083	N/A	0.869281	287061	71412.3	0.0116123	-0.004210574619838814,0.027435203430797583
GLN207A,GLN224	Unrelated	NA	5.81029	0.956552	0.237962	0.0021537	N/A	0.764706	126264	31410.7	0.0434481	0.026479683918846884,0.060416574725904816
GLN207A,GLN225	Unrelated	NA	17.3346	1.01594	0.252736	0.00157419	N/A	0.934641	551338	137157	-0.0159413	-0.028343971810838,-0.0035387234593354
GLN207A,GLN226	Unrelated	NA	12.1058	1.0072	0.250561	0.00207449	N/A	0.895425	341525	84961.3	-0.00719988	-0.02354430212418479,0.009144550172875077
GLN207A,GLN227	Unrelated	NA	9.65517	0.992558	0.246919	0.00222378	N/A	0.888889	514213	127921	0.00744164	-0.010078969582326583,0.024962242902087164
GLN207A,GLN229	Unrelated	NA	16.1467	1.0152	0.252553	0.00167865	N/A	0.960784	503582	125276	-0.0152043	-0.028429927923204822,-0.001978646343524005
GLN207A,GLN231A	Unrelated	NA	12.2341	0.996192	0.247823	0.00182889	N/A	0.862745	295352	73474.8	0.00380833	-0.010601042072309488,0.018217706114452163
GLN207A,GLN232B	Unrelated	NA	12.832	1.00724	0.250572	0.0019579	N/A	0.868421	153018	38066.3	-0.00724158	-0.022667371346172385,0.008184202363890638
GLN207A,GLN232C	Unrelated	NA	14.204	1.00352	0.249647	0.00170365	N/A	0.882353	506792	126075	-0.00352317	-0.01694583865854022,0.009899490847959554
GLN207A,GLN235	Unrelated	NA	8.99926	0.973003	0.242054	0.00184529	N/A	0.797386	526014	130857	0.0269966	0.012457938929759011,0.04153517646405257
GLN207A,GLN236A	Unrelated	NA	9.37	0.989955	0.246271	0.00222233	N/A	0.849673	487109	121178	0.0100453	-0.007463920687820251,0.02755448575033031
GLN207A,GLN236B	Unrelated	NA	11.3237	1.00236	0.249358	0.00211149	N/A	0.901961	581421	144640	-0.00236243	-0.01899834195898178,0.014273489370048156
GLN207A,GLN237A	Third Degree	3.0549	2.61008	0.927847	0.230821	0.00205845	N/A	0.673203	309959	77108.6	0.0721528	0.0559347829325461,0.08837089654913984
GLN207A,GLN241	Unrelated	NA	8.21519	0.979011	0.243549	0.00220334	N/A	0.816993	488526	121531	0.0209887	0.0036291851863086387,0.03834828879147653
GLN207A,GLN242	Unrelated	NA	10.4796	0.998069	0.24829	0.00217965	N/A	0.881579	287402	71497.1	0.00193144	-0.015241453885056787,0.0191043331953736
GLN207A,GLN243A	Unrelated	NA	9.6108	0.977316	0.243127	0.00183949	N/A	0.810458	544567	135472	0.0226845	0.008191586899653151,0.0371773946767442
GLN207A,GLN243B	Unrelated	NA	15.4828	1.00834	0.250846	0.00164036	N/A	0.921569	463923	115410	-0.00834171	-0.021265680218750294,0.004582260657245641
GLN207A,GLN244	Unrelated	NA	15.7346	1.00899	0.251006	0.0016243	N/A	0.947712	508028	126382	-0.00898625	-0.021783735249991276,0.0038112280611564704
GLN207A,GLN245A	Unrelated	NA	13.5668	1.00429	0.249838	0.00179777	N/A	0.875817	528046	131362	-0.00429209	-0.018456280712185597,0.009872093676631073
GLN207A,GLN245B	Unrelated	NA	10.7294	0.997713	0.248201	0.00212065	N/A	0.895425	549344	136660	0.00228663	-0.01442143514622906,0.01899469346016191
GLN207A,GLN246	Unrelated	NA	17.0092	1.00902	0.251015	0.00150311	N/A	0.928105	537582	133734	-0.00902194	-0.0208645695383556,0.002820680490773792
GLN207A,GLN248	Unrelated	NA	16.6348	1.01784	0.253209	0.00166884	N/A	0.947712	533046	132606	-0.0178421	-0.03099043515285091,-0.004693719343178665
GLN207A,GLN249	Unrelated	NA	14.357	1.005	0.250014	0.0017111	N/A	0.921569	401857	99970.1	-0.00500048	-0.01848181117366227,0.008480845220835868
GLN207A,GLN250	Unrelated	NA	12.5961	0.996197	0.247824	0.00177642	N/A	0.882353	418801	104185	0.00380347	-0.010192534376649232,0.017799479435803057
GLN207A,GLN253	Unrelated	NA	13.7408	1.00086	0.248984	0.00171288	N/A	0.908497	481970	119900	-0.000860391	-0.014355717018862662,0.012634934025174831
GLN207A,GLN255	Unrelated	NA	9.74515	0.979769	0.243737	0.00187677	N/A	0.856209	522074	129877	0.0202309	0.005444371879555963,0.03501751739328282
GLN207A,GLN256	Unrelated	NA	10.5553	0.984124	0.244821	0.00183537	N/A	0.830065	442217	110010	0.0158755	0.0014150962301763756,0.030335917464036362
GLN207A,GLN257	Third Degree	1.75181	2.865	0.935339	0.232685	0.00252579	N/A	0.647059	464122	115460	0.0646614	0.04476127351613693,0.08456143652324341
GLN207A,GLN258	Unrelated	NA	11.2963	1.00174	0.249203	0.00210291	N/A	0.888889	432687	107640	-0.00174015	-0.018308466971558638,0.014828165116357653
GLN207A,GLN260	Unrelated	NA	12.6681	0.994021	0.247283	0.0017236	N/A	0.882353	448632	111606	0.00597935	-0.007600503265922166,0.01955921007937518
GLN207A,GLN261	Unrelated	NA	10.6162	0.989984	0.246279	0.00196213	N/A	0.849673	488321	121480	0.0100163	-0.005442821475329127,0.02547544929946741
GLN207A,GLN262	Unrelated	NA	8.78818	0.996077	0.247794	0.00254277	N/A	0.862745	530016	131852	0.00392302	-0.016110815142478925,0.023956851327856084
GLN207A,GLN263	Second Degree	3.38211	8.50155	0.879569	0.218811	0.00196255	N/A	0.405229	382774	95222.8	0.120431	0.10496898163657467,0.13589381262093878
GLN207A,GLN265	Third Degree	3.81341	0.494132	0.911627	0.226786	0.00270714	N/A	0.594771	447894	111423	0.0883728	0.0670439362762178,0.10970169207307517
GLN207A,GLN266	Third Degree	1.57033	3.28166	0.937954	0.233335	0.00240337	N/A	0.686275	495219	123196	0.0620459	0.04311039450543583,0.08098145848487273
GLN207A,GLN267	Unrelated	NA	8.74388	0.993964	0.247269	0.00249554	N/A	0.895425	359823	89513.3	0.00603585	-0.013625878626202747,0.025697580673118624
GLN207A,GLN268A	Unrelated	NA	11.6328	0.988201	0.245835	0.00175255	N/A	0.895425	453739	112877	0.0117987	-0.0020091672943457813,0.025606643061327018
GLN207A,GLN268B	Unrelated	NA	4.16479	0.973974	0.242296	0.00404526	N/A	0.717105	15803	3931.32	0.0260263	-0.005845314790322957,0.057897904314042785
GLN207A,GLN269	Unrelated	NA	16.7652	1.01222	0.25181	0.0015724	N/A	0.941176	558100	138839	-0.0122176	-0.024606105735041323,0.00017091926928250456
GLN207A,GLN270B	Unrelated	NA	5.01381	0.969407	0.24116	0.00313365	N/A	0.717105	41599	10348.6	0.0305933	0.005903984152865551,0.055282518849683576
GLN207A,GLN275	Unrelated	NA	11.7165	1.01236	0.251845	0.00225297	N/A	0.928105	693474	172516	-0.0123597	-0.03011026094488225,0.005390902036516841
GLN207A,GLN276	Unrelated	NA	5.48746	0.964524	0.239945	0.00264181	N/A	0.764706	674038	167681	0.0354761	0.014661979568605005,0.056290272483120615
GLN207A,GLN277	Unrelated	NA	10.7617	1.01219	0.251803	0.00244892	N/A	0.908497	423149	105267	-0.0121888	-0.031483233142839684,0.007105569411108903
GLN207A,GLN279	First Degree	0.625786	18.152	0.806251	0.200571	0.00248402	Siblings	0.414474	126349	31431.9	0.193749	0.17417759556712376,0.21331959783950272
GLN207A,GLN280	Unrelated	NA	13.5259	1.0083	0.250835	0.00187687	N/A	0.869281	502056	124897	-0.00829774	-0.02308516824676443,0.006489688706542538
GLN207A,GLN282	First Degree	9.32715	20.0353	0.75294	0.187309	0.00158857	Parent-offspring	0.0718954	488679	121569	0.24706	0.2345443791960203,0.2595763105875343
GLN207A,GLN284	Unrelated	NA	14.7271	1.0122	0.251806	0.00178978	N/A	0.934641	495023	123147	-0.0122046	-0.026305854611320904,0.0018966342815883198
GLN207A,GLN285A	Unrelated	NA	13.0461	0.998622	0.248428	0.0017614	N/A	0.869281	504803	125580	0.00137771	-0.01249994180626272,0.015255353172586455
GLN207A,GLN285B	Unrelated	NA	14.6865	1.01324	0.252064	0.00181226	N/A	0.882353	428205	106525	-0.0132392	-0.027517500788725786,0.0010391736060568254
GLN207A,GLN287	Unrelated	NA	12.9551	1.01496	0.252491	0.00208743	N/A	0.96732	359304	89384.2	-0.0149559	-0.0314022715599689,0.00149042424451264
GLN207A,GLN288	Unrelated	NA	13.2088	1.01492	0.252481	0.00204659	N/A	0.954248	422919	105210	-0.0149159	-0.031040449576760984,0.0012086388902553397
GLN207A,GLN289B	Unrelated	NA	12.1288	1.01822	0.253302	0.00229652	N/A	0.921053	69198	17214.4	-0.0182167	-0.03631040521376287,-0.00012305288415999718
GLN207A,GLN291	Unrelated	NA	11.6835	1.00329	0.24959	0.0020663	N/A	0.901961	538031	133846	-0.00329368	-0.019573535504721202,0.01298616718390146
GLN207A,GLN294	Unrelated	NA	14.9711	1.01083	0.251464	0.00173776	N/A	0.934211	325080	80870.3	-0.0108289	-0.024520304678059796,0.0028624314011221046
GLN207A,GLN298	Unrelated	NA	13.0207	0.992709	0.246956	0.00165186	N/A	0.856209	446269	111018	0.00729148	-0.005723111121827372,0.0203060767216902
GLN207A,GLN299	Unrelated	NA	14.519	1.01454	0.252389	0.00185552	N/A	0.928105	451423	112301	-0.0145444	-0.02916364129569186,7.479357427990149e-05
GLN207A,GLN300	Unrelated	NA	8.85432	1.00091	0.248998	0.00265969	N/A	0.856209	218034	54240.4	-0.000914603	-0.021869635578873618,0.020040430512973943
GLN207A,GLN301	Unrelated	NA	12.3718	1.00282	0.249471	0.00194172	N/A	0.875817	298023	74139.3	-0.00281521	-0.01811358461990884,0.012483156907366988
GLN207A,GLN302	Unrelated	NA	10.4965	1.00481	0.249966	0.0023358	N/A	0.888889	388113	96551	-0.00480573	-0.023208900732979272,0.013597435513415475
GLN207A,GLN305	Unrelated	NA	14.1589	1.00709	0.250534	0.00177172	N/A	0.934211	349402	86920.9	-0.0070886	-0.02104753828583543,0.00687034650245104
GLN207A,GLN306	Unrelated	NA	15.4421	1.01086	0.251472	0.00168528	N/A	0.901961	324302	80676.7	-0.0108616	-0.024139587748403017,0.0024162881520284844
GLN207A,GLN307	Unrelated	NA	12.3552	1.0064	0.250364	0.0020166	N/A	0.928105	503312	125209	-0.00640452	-0.02229283080921794,0.009483788929247044
GLN207A,GLN308	Unrelated	NA	15.0449	1.00967	0.251176	0.00171006	N/A	0.947712	552545	137457	-0.00966991	-0.023143075395684966,0.0038032649017818686
GLN207A,GLN309	Unrelated	NA	16.2123	1.00868	0.250929	0.00157173	N/A	0.941176	554654	137981	-0.00867897	-0.021062210023807065,0.003704260250138841
GLN207A,GLN310B	Unrelated	NA	15.0452	1.01275	0.251941	0.00176091	N/A	0.960784	446060	110966	-0.0127471	-0.026620906619779255,0.001126660334304445
GLN207A,GLN311	Unrelated	NA	6.96568	0.996837	0.247983	0.00323519	N/A	0.745098	28885	7185.73	0.00316338	-0.022325853294290664,0.028652607283329478
GLN207A,GLN313	Unrelated	NA	16.2804	1.01076	0.251446	0.0015969	N/A	0.954248	357472	88928.4	-0.0107566	-0.023338185370608555,0.0018249260588314997
GLN207A,GLN315	Unrelated	NA	14.9238	1.01049	0.25138	0.00173759	N/A	0.934641	438349	109048	-0.0104887	-0.024178734908799637,0.003201380605792458
GLN207A,GLN317	Unrelated	NA	7.97339	0.980023	0.243801	0.00230173	N/A	0.784314	405893	100974	0.0199768	0.0018420289814490495,0.03811153386119601
GLN207A,GLN319	Unrelated	NA	11.5987	0.986655	0.24545	0.00172453	N/A	0.856209	479775	119354	0.0133451	-0.00024202474170468592,0.026932225887560314
GLN207A,GLN320	Unrelated	NA	11.3974	1.00482	0.249969	0.00215146	N/A	0.908497	463221	115236	-0.00481931	-0.02177014025639669,0.01213152800746399
GLN207A,GLN321	Second Degree	2.22669	6.08862	0.881145	0.219203	0.00280473	N/A	0.509804	397837	98970	0.118855	0.09675681013859799,0.14095237796145216
GLN207A,GLN322	Unrelated	NA	12.5356	0.998509	0.248399	0.00183089	N/A	0.901961	361124	89836.9	0.00149091	-0.012934180430010453,0.015916006964594907
GLN207A,GLN325	Third Degree	2.27454	2.77935	0.932029	0.231861	0.00230735	N/A	0.633987	685087	170429	0.0679714	0.04979235814882563,0.08615048824306851
GLN207A,GLN326	Unrelated	NA	9.58894	0.992388	0.246877	0.00223471	N/A	0.875817	498743	124072	0.0076122	-0.009994562899261955,0.025218957178571283
GLN207B,GLN204	Unrelated	NA	10.8677	0.998419	0.248377	0.00210982	N/A	0.895425	461355	114771	0.00158087	-0.01504186775600853,0.018203607437265634
GLN207B,GLN208	Unrelated	NA	15.3013	1.00815	0.250798	0.00165671	N/A	0.928105	360597	89705.8	-0.00815067	-0.021203479404005944,0.004902134773901591
GLN207B,GLN209	Unrelated	NA	10.7612	0.998043	0.248283	0.002122	N/A	0.875817	492252	122458	0.00195738	-0.01476135458033219,0.018676107322667737
GLN207B,GLN210	Unrelated	NA	11.9547	1.00417	0.249809	0.00203774	N/A	0.921569	425850	105939	-0.00417365	-0.02022850819462711,0.011881200126799312
GLN207B,GLN211A	Unrelated	NA	11.8678	1.00643	0.250369	0.00209987	N/A	0.921569	411968	102485	-0.0064261	-0.02297044623895225,0.01011823903145256
GLN207B,GLN211B	Unrelated	NA	9.56135	1.00231	0.249345	0.00249927	N/A	0.928105	325710	81027	-0.00230804	-0.021999164152293037,0.017383081801399424
GLN207B,GLN212	Unrelated	NA	11.2719	1.00397	0.249758	0.00215666	N/A	0.901961	418886	104206	-0.00396894	-0.020960739771288272,0.013022864934737876
GLN207B,GLN213	Unrelated	NA	9.77822	1.00672	0.250442	0.00255606	N/A	0.915033	170878	42509.4	-0.00671904	-0.026857615583269365,0.013419526629404363
GLN207B,GLN214	Unrelated	NA	9.30431	0.997482	0.248144	0.00243928	N/A	0.901961	386167	96066.9	0.00251798	-0.01670051066700545,0.021736472915100332
GLN207B,GLN215A	Unrelated	NA	15.197	1.00538	0.250108	0.00162266	N/A	0.96732	448135	111483	-0.00537577	-0.018160286637250014,0.00740874988168695
GLN207B,GLN215B	Unrelated	NA	11.7746	1.00251	0.249394	0.00203369	N/A	0.928105	483981	120400	-0.00250734	-0.01853029539082457,0.01351562158316194
GLN207B,GLN216	Unrelated	NA	11.0588	0.999654	0.248684	0.00210114	N/A	0.908497	557124	138596	0.00034579	-0.01620860913746744,0.01690018914028632
GLN207B,GLN220	Unrelated	NA	15.6469	1.01135	0.251595	0.00167105	N/A	0.947712	419925	104465	-0.0113542	-0.02451999287970053,0.0018115706125524413
GLN207B,GLN221B	Unrelated	NA	10.7091	1.01003	0.251267	0.00241089	N/A	0.947712	336348	83673.4	-0.0100342	-0.029028979909665697,0.008960601517758359
GLN207B,GLN223	Unrelated	NA	13.0066	1.00277	0.249459	0.00184609	N/A	0.875817	251115	62470	-0.00276992	-0.017314819787978768,0.011774976916841698
GLN207B,GLN224	Unrelated	NA	7.93239	0.988205	0.245836	0.00257021	N/A	0.79085	111131	27646.1	0.0117954	-0.00845463208396318,0.03204539793003263
GLN207B,GLN225	Unrelated	NA	15.8487	1.01003	0.251265	0.00162897	N/A	0.954248	476859	118628	-0.0100282	-0.02286240386306529,0.0028060555711927598
GLN207B,GLN226	Unrelated	NA	16.0354	1.01374	0.252189	0.00166762	N/A	0.928105	298764	74323.6	-0.0137423	-0.026881065857086203,-0.0006035777185521961
GLN207B,GLN227	Unrelated	NA	11.1332	0.998726	0.248453	0.00206637	N/A	0.921569	445975	110945	0.00127406	-0.015006335449675515,0.017554453523950755
GLN207B,GLN229	Unrelated	NA	12.0135	1.00726	0.250576	0.0020916	N/A	0.934641	437860	108927	-0.00725645	-0.02373563474066241,0.009222733330607063
GLN207B,GLN231A	Unrelated	NA	8.25153	0.990287	0.246354	0.00253359	N/A	0.843137	259196	64480.3	0.00971268	-0.010248857820169481,0.029674215097839622
GLN207B,GLN232B	Unrelated	NA	10.7084	0.989702	0.246209	0.0019387	N/A	0.802632	134248	33396.9	0.010298	-0.004976588329005048,0.025572509435688562
GLN207B,GLN232C	Unrelated	NA	16.2394	1.01476	0.252441	0.00166221	N/A	0.947712	439290	109282	-0.014757	-0.027853162741785016,-0.0016608292018343521
GLN207B,GLN235	Unrelated	NA	10.3821	0.997612	0.248176	0.00218916	N/A	0.875817	454701	113116	0.002388	-0.014859847779367184,0.019635840506899115
GLN207B,GLN236A	Unrelated	NA	14.1709	1.00048	0.248889	0.00165415	N/A	0.928105	422582	105126	-0.000476891	-0.013509550601939587,0.01255576896767607
GLN207B,GLN236B	Unrelated	NA	15.6678	1.00485	0.249977	0.00156557	N/A	0.882353	500162	124425	-0.00485054	-0.01718524269308668,0.007484160748579764
GLN207B,GLN237A	Unrelated	NA	10.8379	0.997585	0.24817	0.00209647	N/A	0.901961	270561	67307.6	0.00241505	-0.01410254035118597,0.018932639670382504
GLN207B,GLN241	Unrelated	NA	15.7407	1.01098	0.251502	0.00165519	N/A	0.895425	423937	105463	-0.0109806	-0.024021466538843798,0.002060204287658022
GLN207B,GLN242	Unrelated	NA	10.8047	1.00594	0.250248	0.00229528	N/A	0.907895	252090	62712.5	-0.00593958	-0.024023514847607445,0.012144360697971306
GLN207B,GLN243A	Unrelated	NA	14.1424	1.00257	0.24941	0.00169435	N/A	0.921569	470999	117171	-0.00257249	-0.0159218793612773,0.010776898993240287
GLN207B,GLN243B	Unrelated	NA	15.5422	1.00796	0.25075	0.00162797	N/A	0.901961	404107	100530	-0.00795948	-0.02078587161947549,0.00486690515893979
GLN207B,GLN244	Unrelated	NA	11.6735	1.00671	0.250439	0.00214079	N/A	0.941176	438794	109159	-0.00670645	-0.023573187811657043,0.010160288775271503
GLN207B,GLN245A	Unrelated	NA	10.5744	0.996716	0.247953	0.00212827	N/A	0.895425	457828	113894	0.00328398	-0.01348413702199528,0.02005209747377782
GLN207B,GLN245B	Unrelated	NA	9.57051	0.996521	0.247905	0.00234646	N/A	0.928105	475646	118327	0.00347864	-0.015008548413183876,0.02196582655893219
GLN207B,GLN246	Unrelated	NA	14.6633	1.00375	0.249703	0.00165413	N/A	0.934641	466394	116025	-0.00374926	-0.016781709508334644,0.009283194610170532
GLN207B,GLN248	Unrelated	NA	9.40936	0.991486	0.246652	0.00225351	N/A	0.862745	461573	114826	0.00851439	-0.009240465815103883,0.026269247514885498
GLN207B,GLN249	Unrelated	NA	10.7146	0.99767	0.248191	0.00212258	N/A	0.895425	351814	87520.9	0.00232958	-0.014393690441590983,0.019052858229893093
GLN207B,GLN250	Unrelated	NA	12.0982	1.01122	0.251561	0.00215838	N/A	0.921569	363805	90503.9	-0.0112162	-0.028221550431372016,0.005789197161436704
GLN207B,GLN253	Unrelated	NA	10.0035	0.99339	0.247126	0.00216703	N/A	0.875817	417888	103958	0.00660976	-0.010463762374982907,0.02368328494540549
GLN207B,GLN255	Unrelated	NA	12.0819	1.007	0.250512	0.00207452	N/A	0.934641	453327	112774	-0.00700239	-0.023347012797602346,0.009342235393574622
GLN207B,GLN256	Unrelated	NA	11.039	1.01507	0.25252	0.00245238	N/A	0.960784	386520	96154.7	-0.0150725	-0.034394206973598025,0.004249257538864133
GLN207B,GLN257	Unrelated	NA	13.686	1.00008	0.248789	0.00170547	N/A	0.875817	402618	100159	-7.57249e-05	-0.013512688649970862,0.013361238824440026
GLN207B,GLN258	Unrelated	NA	9.02189	0.995093	0.24755	0.00244976	N/A	0.888889	378607	94186.2	0.0049072	-0.014393842396855691,0.024208251011279977
GLN207B,GLN260	Unrelated	NA	14.4983	1.00644	0.250373	0.00171916	N/A	0.934641	392019	97522.7	-0.00644262	-0.019987476928370846,0.007102243626504762
GLN207B,GLN261	Unrelated	NA	11.5555	1.00716	0.250552	0.00217247	N/A	0.954248	423042	105240	-0.0071617	-0.02427801390648645,0.009954618785833723
GLN207B,GLN262	Unrelated	NA	14.8438	1.0032	0.249565	0.00162473	N/A	0.921569	458389	114034	-0.00319567	-0.01599653844028179,0.009605191366254238
GLN207B,GLN263	Unrelated	NA	12.4005	0.996758	0.247964	0.00181571	N/A	0.869281	333964	83080.3	0.00324188	-0.011063682627670664,0.017547448802144545
GLN207B,GLN265	Unrelated	NA	13.7595	1.00151	0.249146	0.00172228	N/A	0.908497	389246	96832.9	-0.00150921	-0.015078599218723935,0.012060171215312146
GLN207B,GLN266	Unrelated	NA	10.8352	1.00057	0.248911	0.00216545	N/A	0.921569	428651	106636	-0.000565912	-0.017626950403173476,0.01649512657808356
GLN207B,GLN267	Unrelated	NA	14.1711	1.00224	0.249328	0.00168509	N/A	0.875817	314939	78347.5	-0.00224026	-0.015516635943403967,0.011036111095071133
GLN207B,GLN268A	Unrelated	NA	12.0901	1.01035	0.251345	0.002142	N/A	0.954248	394382	98110.5	-0.0103501	-0.027226415082107918,0.00652615136103522
GLN207B,GLN268B	Unrelated	NA	4.97958	1.00065	0.248932	0.0047161	N/A	0.717105	13815	3436.76	-0.000651136	-0.03780810952034486,0.03650583847259137
GLN207B,GLN269	Unrelated	NA	12.4172	1.00527	0.250082	0.0019839	N/A	0.928105	482005	119909	-0.00527447	-0.02090509793457024,0.010356161089138342
GLN207B,GLN270B	Unrelated	NA	7.52571	0.988633	0.245943	0.00272326	N/A	0.710526	36846	9166.19	0.011367	-0.010088921976804315,0.032822861966266256
GLN207B,GLN275	Unrelated	NA	12.131	1.00697	0.250505	0.00206555	N/A	0.908497	590307	146851	-0.00697394	-0.023247892175761807,0.009300016719244818
GLN207B,GLN276	Unrelated	NA	15.4724	1.0049	0.24999	0.0015862	N/A	0.947712	575890	143264	-0.00490458	-0.017401856263914474,0.007592705844596403
GLN207B,GLN277	Unrelated	NA	12.5456	1.00323	0.249573	0.00192296	N/A	0.895425	367003	91299.5	-0.00322609	-0.01837662664023826,0.011924450334223237
GLN207B,GLN279	Unrelated	NA	9.38988	0.998225	0.248329	0.00243674	N/A	0.855263	110100	27389.6	0.00177491	-0.01742355474614494,0.020973372920428175
GLN207B,GLN280	Unrelated	NA	9.75817	1.00426	0.249831	0.0024987	N/A	0.888889	437520	108842	-0.00426308	-0.02394972543888056,0.015423563115046373
GLN207B,GLN282	Unrelated	NA	15.1707	0.999031	0.248529	0.00152143	N/A	0.901961	423789	105426	0.000968756	-0.011018216050206631,0.012955728769854336
GLN207B,GLN284	Unrelated	NA	11.9561	1.00764	0.25067	0.00210958	N/A	0.934641	429161	106763	-0.0076382	-0.024259053862068686,0.00898265414031248
GLN207B,GLN285A	Unrelated	NA	12.1234	1.00449	0.249888	0.00201593	N/A	0.941176	437460	108827	-0.00449271	-0.0203757136598036,0.011390293330661865
GLN207B,GLN285B	Unrelated	NA	11.3639	0.995599	0.247676	0.00195596	N/A	0.915033	374817	93243.4	0.00440086	-0.011009698357486632,0.019811426300342685
GLN207B,GLN287	Unrelated	NA	8.37697	1.0042	0.249815	0.00290875	N/A	0.941176	315594	78510.4	-0.00419784	-0.027115173922277823,0.018719490302101648
GLN207B,GLN288	Unrelated	NA	16.0841	1.0141	0.252279	0.00166814	N/A	0.901961	368767	91738.3	-0.0141022	-0.027245015937082343,-0.0009593297314933157
GLN207B,GLN289B	Unrelated	NA	9.17807	1.00116	0.249059	0.00257253	N/A	0.861842	61367	15266.3	-0.00116012	-0.02142841207554324,0.019108169733778706
GLN207B,GLN291	Unrelated	NA	11.8605	1.00365	0.249678	0.00204291	N/A	0.915033	465223	115734	-0.00364905	-0.019744602601378367,0.012446508860013892
GLN207B,GLN294	Unrelated	NA	10.8319	0.988533	0.245918	0.00188976	N/A	0.856209	286181	71193.3	0.0114666	-0.0034224030438164167,0.02635555087231373
GLN207B,GLN298	Unrelated	NA	13.4972	0.999265	0.248587	0.00171439	N/A	0.901961	387964	96513.9	0.000734971	-0.012772271013086284,0.014242212581495689
GLN207B,GLN299	Unrelated	NA	10.7344	1.00184	0.249227	0.00221523	N/A	0.862745	394411	98117.8	-0.001837	-0.01929026362214075,0.015616255540416395
GLN207B,GLN300	Unrelated	NA	9.38452	0.994388	0.247374	0.00233642	N/A	0.875817	190327	47347.7	0.00561193	-0.012796111959553016,0.024019965019648672
GLN207B,GLN301	Unrelated	NA	12.8349	0.997159	0.248064	0.00176203	N/A	0.862745	255374	63529.5	0.00284082	-0.011041789769722445,0.016723435069134398
GLN207B,GLN302	Unrelated	NA	8.1498	0.988178	0.245829	0.00250082	N/A	0.869281	338609	84235.9	0.0118225	-0.007880852032582212,0.03152576468445162
GLN207B,GLN305	Unrelated	NA	13.4582	0.997368	0.248116	0.00168428	N/A	0.895425	308316	76699.9	0.00263201	-0.010638033253890535,0.015902061168167583
GLN207B,GLN306	Unrelated	NA	14.0609	1.00685	0.250475	0.00177987	N/A	0.895425	284923	70880.4	-0.00685111	-0.020874241751357145,0.007172021970785298
GLN207B,GLN307	Unrelated	NA	12.476	1.00947	0.251127	0.00205826	N/A	0.954248	436572	108606	-0.0094731	-0.025689595941627837,0.006743405105166852
GLN207B,GLN308	Unrelated	NA	11.1561	0.997782	0.248219	0.00204108	N/A	0.921569	477140	118698	0.00221805	-0.013863111748589195,0.018299207618291922
GLN207B,GLN309	Unrelated	NA	11.5947	1.0036	0.249666	0.00208866	N/A	0.921569	479253	119224	-0.00359886	-0.020054914202472924,0.012857201355009968
GLN207B,GLN310B	Unrelated	NA	10.6854	1.00263	0.249426	0.00224395	N/A	0.928105	387382	96369.2	-0.00263414	-0.02031365981477441,0.015045388547456861
GLN207B,GLN311	Unrelated	NA	6.06073	0.999111	0.248549	0.0038116	N/A	0.764706	25158	6258.56	0.000889043	-0.029141577932784442,0.030919663625125056
GLN207B,GLN313	Unrelated	NA	10.7965	1.00056	0.248909	0.00217296	N/A	0.921569	314051	78126.6	-0.000555854	-0.01767609440456725,0.016564386179317388
GLN207B,GLN315	Unrelated	NA	11.2469	1.00361	0.249668	0.00215344	N/A	0.928105	381419	94885.7	-0.00360715	-0.020573586000148848,0.013359288962043348
GLN207B,GLN317	Unrelated	NA	15.015	1.0078	0.25071	0.00168241	N/A	0.928105	356185	88608.3	-0.00779541	-0.021050712202775025,0.005459895045608211
GLN207B,GLN319	Unrelated	NA	12.1049	1.00736	0.250602	0.00207797	N/A	0.915033	416749	103675	-0.00736159	-0.02373341635878628,0.009010243224337237
GLN207B,GLN320	Unrelated	NA	14.8483	1.00464	0.249925	0.00164845	N/A	0.882353	402413	100108	-0.00464079	-0.01762856090394014,0.008346974129389319
GLN207B,GLN321	Unrelated	NA	11.7667	0.994569	0.247419	0.00186723	N/A	0.869281	348461	86686.8	0.00543059	-0.009280887145649126,0.020142068451044277
GLN207B,GLN322	Unrelated	NA	9.8164	0.992851	0.246992	0.00219468	N/A	0.888889	318310	79186.1	0.00714881	-0.010142500547712239,0.02444011056105164
GLN207B,GLN325	Unrelated	NA	11.565	1.00193	0.24925	0.00205809	N/A	0.921569	583599	145182	-0.00192779	-0.018142991192071495,0.014287416549717186
GLN207B,GLN326	Unrelated	NA	9.97274	1.00277	0.249459	0.00240767	N/A	0.928105	432243	107529	-0.00276914	-0.021738598796490094,0.016200322019720104
GLN208,GLN204	Third Degree	2.82528	3.26095	0.931365	0.231696	0.00191598	N/A	0.601307	438976	109204	0.0686348	0.05353924754006985,0.08373032334373469
GLN208,GLN209	Unrelated	NA	13.1145	1.00005	0.248782	0.00177926	N/A	0.888889	465608	115829	-4.7838e-05	-0.014066159202375295,0.013970483164770332
GLN208,GLN210	Unrelated	NA	14.2848	1.00412	0.249795	0.00170438	N/A	0.921569	404528	100635	-0.0041182	-0.017546549319004102,0.009310150374072216
GLN208,GLN211A	Unrelated	NA	13.3573	1.00671	0.250438	0.00187091	N/A	0.875817	390635	97178.4	-0.00670519	-0.021445609534563335,0.008035232231857446
GLN208,GLN211B	Unrelated	NA	11.6362	1.01164	0.251665	0.00225305	N/A	0.908497	308859	76835	-0.0116359	-0.029387131034255734,0.006115365288145394
GLN208,GLN212	Unrelated	NA	12.7887	0.991462	0.246646	0.00165757	N/A	0.869281	396876	98731	0.00853811	-0.004521485812648631,0.021597710442597808
GLN208,GLN213	Unrelated	NA	10.293	0.997075	0.248043	0.00219513	N/A	0.815789	160545	39938.8	0.00292532	-0.014369601706609197,0.020220233827449446
GLN208,GLN214	Unrelated	NA	13.6482	1.00283	0.249473	0.00176032	N/A	0.908497	368264	91613.2	-0.00282537	-0.016694473215868297,0.011043741086933775
GLN208,GLN215A	Unrelated	NA	14.773	1.00913	0.251042	0.00173247	N/A	0.908497	425232	105785	-0.0091307	-0.022780366151165396,0.004518964564756518
GLN208,GLN215B	Unrelated	NA	12.2202	1.01099	0.251503	0.00213215	N/A	0.934641	459966	114426	-0.0109862	-0.027784863849681762,0.005812507453492877
GLN208,GLN216	Unrelated	NA	13.781	0.997636	0.248182	0.00164967	N/A	0.888889	527713	131279	0.00236397	-0.01063339491439347,0.015361339305816903
GLN208,GLN220	Unrelated	NA	12.4246	0.991056	0.246545	0.00169802	N/A	0.856209	399537	99393	0.00894383	-0.004434454990215988,0.022322121941898747
GLN208,GLN221B	Unrelated	NA	12.8782	0.998652	0.248435	0.00178494	N/A	0.861842	318353	79196.8	0.00134833	-0.012714758230978012,0.015411408465199844
GLN208,GLN223	Unrelated	NA	11.6467	1.00057	0.248911	0.00201456	N/A	0.895425	239455	59569.3	-0.000565711	-0.01643791903749248,0.015306496787680039
GLN208,GLN224	Unrelated	NA	9.90243	0.988531	0.245917	0.00206709	N/A	0.809211	104771	26063.9	0.0114686	-0.0048174501223888465,0.027754674101697265
GLN208,GLN225	Unrelated	NA	15.2875	1.01445	0.252365	0.00176073	N/A	0.921569	453018	112697	-0.0144507	-0.028323047920042192,-0.00057839980527403
GLN208,GLN226	Unrelated	NA	13.9058	1.00899	0.251007	0.00183799	N/A	0.928105	283550	70538.8	-0.00899038	-0.023471476365540124,0.005490712382551589
GLN208,GLN227	Unrelated	NA	13.6531	1.00463	0.249923	0.00179262	N/A	0.908497	424931	105710	-0.00463316	-0.01875678810507938,0.009490474924267208
GLN208,GLN229	Unrelated	NA	15.0173	1.01012	0.251287	0.00172061	N/A	0.934641	415879	103458	-0.0101165	-0.023672810039555667,0.003439720342153103
GLN208,GLN231A	Unrelated	NA	13.0312	1.00219	0.249315	0.00183154	N/A	0.835526	246447	61308.7	-0.0021905	-0.01662073973665219,0.012239736230410702
GLN208,GLN232B	Unrelated	NA	10.523	1.00693	0.250495	0.00238023	N/A	0.888158	126721	31524.4	-0.00693349	-0.025686743234088535,0.0118197716831922
GLN208,GLN232C	Unrelated	NA	16.033	1.01156	0.251646	0.00163401	N/A	0.908497	416712	103666	-0.0115604	-0.02443434955570503,0.0013135531591891552
GLN208,GLN235	Unrelated	NA	11.9368	0.992045	0.246791	0.00178802	N/A	0.836601	430558	107110	0.00795498	-0.006132390818215604,0.02204235588132587
GLN208,GLN236A	Unrelated	NA	13.3095	0.998435	0.248381	0.00172305	N/A	0.895425	399495	99382.5	0.00156472	-0.012010781547018875,0.015140219154013009
GLN208,GLN236B	Unrelated	NA	15.0425	1.00514	0.25005	0.00163546	N/A	0.895425	474622	118072	-0.005142	-0.01802734917022008,0.0077433549897321045
GLN208,GLN237A	Unrelated	NA	9.56285	0.984399	0.244889	0.00203299	N/A	0.823529	255883	63656.1	0.015601	-0.00041638682922131437,0.03161842636639169
GLN208,GLN241	Unrelated	NA	12.1319	0.993308	0.247106	0.00178517	N/A	0.862745	402403	100106	0.00669221	-0.007372687102581085,0.020757105305285392
GLN208,GLN242	Unrelated	NA	13.1097	1.00013	0.248802	0.00178143	N/A	0.875	236670	58876.5	-0.0001278	-0.014163253973119783,0.01390765429565598
GLN208,GLN243A	Unrelated	NA	10.7029	1.0024	0.249368	0.00223485	N/A	0.928105	447444	111311	-0.00240053	-0.02000839434779075,0.015207324524680734
GLN208,GLN243B	Unrelated	NA	14.2069	1.00775	0.250697	0.00177723	N/A	0.947712	382613	95182.8	-0.00774547	-0.02174785833305446,0.006256920438805302
GLN208,GLN244	Unrelated	NA	12.981	0.989871	0.246251	0.00160253	N/A	0.816993	416795	103686	0.0101289	-0.0024969504138206994,0.022754847255357924
GLN208,GLN245A	Unrelated	NA	13.315	0.996791	0.247972	0.00169161	N/A	0.888889	434650	108128	0.00320941	-0.010118374292443428,0.016537188608756734
GLN208,GLN245B	Unrelated	NA	11.9021	0.986871	0.245504	0.00168509	N/A	0.830065	450481	112066	0.0131289	-0.0001475043784852654,0.026405352316485275
GLN208,GLN246	Unrelated	NA	14.4027	1.00561	0.250166	0.00171622	N/A	0.901961	442278	110026	-0.00561099	-0.019132631484956676,0.007910647796188086
GLN208,GLN248	Unrelated	NA	15.9554	1.01211	0.251783	0.0016505	N/A	0.895425	438688	109133	-0.0121086	-0.025112481056219726,0.0008953546756424562
GLN208,GLN249	Unrelated	NA	13.8551	1.00363	0.249673	0.00174844	N/A	0.895425	332387	82688	-0.00362778	-0.01740327691891122,0.010147714117562795
GLN208,GLN250	Unrelated	NA	9.9913	0.979912	0.243773	0.00183409	N/A	0.789474	345235	85884.2	0.0200878	0.005637460155510501,0.034538186994188286
GLN208,GLN253	Unrelated	NA	12.3503	1.00116	0.24906	0.00191183	N/A	0.895425	395913	98491.4	-0.00116345	-0.016226303093128776,0.013899406352679274
GLN208,GLN255	Unrelated	NA	12.7869	0.989412	0.246136	0.00161792	N/A	0.921569	429587	106869	0.0105878	-0.002159421663929434,0.02333502758080161
GLN208,GLN256	Unrelated	NA	7.266	0.963097	0.23959	0.00194629	N/A	0.75	366710	91226.6	0.0369034	0.021569040703036023,0.05223774998423123
GLN208,GLN257	Unrelated	NA	12.1656	0.995547	0.247663	0.001826	N/A	0.862745	381721	94960.9	0.00445301	-0.009933625168144113,0.018839646081652894
GLN208,GLN258	Unrelated	NA	13.8435	0.99961	0.248673	0.00167769	N/A	0.856209	360083	89578	0.000390377	-0.01282776665185572,0.013608520316074756
GLN208,GLN260	Unrelated	NA	10.9578	0.994605	0.247428	0.00200587	N/A	0.869281	371720	92472.9	0.0053952	-0.010408595789633431,0.02119898996587871
GLN208,GLN261	Unrelated	NA	8.86502	0.974918	0.242531	0.00192697	N/A	0.751634	400308	99584.8	0.0250817	0.009899580316496077,0.04026383947763867
GLN208,GLN262	Unrelated	NA	15.7462	1.01053	0.25139	0.00164749	N/A	0.907895	434250	108029	-0.0105295	-0.02350961228252251,0.0024507051593192723
GLN208,GLN263	Unrelated	NA	12.4961	0.995102	0.247552	0.00176885	N/A	0.842105	316261	78676.4	0.00489798	-0.00903834145662368,0.018834307855508152
GLN208,GLN265	Unrelated	NA	12.5792	0.994808	0.247479	0.00175136	N/A	0.828947	367587	91444.7	0.00519157	-0.008606940276226233,0.01899008011614058
GLN208,GLN266	Unrelated	NA	11.3612	0.999973	0.248764	0.00205221	N/A	0.875817	405240	100812	2.66959e-05	-0.01614212962240923,0.01619552144429536
GLN208,GLN267	Unrelated	NA	14.9599	1.00503	0.250023	0.00164269	N/A	0.914474	297581	74029.3	-0.00503415	-0.017976515214827845,0.007908223491258134
GLN208,GLN268A	Unrelated	NA	15.4126	1.00209	0.24929	0.0015469	N/A	0.875817	373541	92925.9	-0.00208854	-0.014276181237984102,0.010099098167926727
GLN208,GLN268B	Unrelated	NA	5.48008	1.01187	0.251722	0.00479444	N/A	0.736842	13066	3250.43	-0.0118651	-0.04963934978355043,0.025909109802733407
GLN208,GLN269	Unrelated	NA	15.1891	0.998841	0.248482	0.00151648	N/A	0.862745	455224	113246	0.00115878	-0.010789159850620057,0.013106725283998078
GLN208,GLN270B	Unrelated	NA	7.09441	0.998966	0.248513	0.00325116	N/A	0.763158	34638	8616.91	0.00103366	-0.02458143539787249,0.026648748884873334
GLN208,GLN275	Unrelated	NA	16.0296	1.01209	0.251778	0.00164261	N/A	0.947712	559325	139143	-0.0120921	-0.025033787190134077,0.0008496638434669929
GLN208,GLN276	Unrelated	NA	13.5112	0.998258	0.248337	0.00169406	N/A	0.901961	545690	135751	0.00174204	-0.011605031364595198,0.015089119288441222
GLN208,GLN277	Unrelated	NA	16.5086	1.01933	0.253579	0.00170402	N/A	0.954248	349098	86845.2	-0.0193306	-0.03275620853598979,-0.0059050522598118865
GLN208,GLN279	Third Degree	0.83692	4.40417	0.94564	0.235247	0.00222494	N/A	0.651316	103912	25850.2	0.0543602	0.03683046231340173,0.0718899319833812
GLN208,GLN280	Unrelated	NA	14.3387	1.01688	0.25297	0.00191943	N/A	0.928105	414519	103120	-0.0168829	-0.0320056683059236,-0.0017602017188666549
GLN208,GLN282	Second Degree	2.27666	6.89265	0.882973	0.219657	0.00254351	N/A	0.48366	401111	99784.5	0.117027	0.09698768161162959,0.13706703369796683
GLN208,GLN284	Unrelated	NA	14.2432	1.0099	0.251232	0.00181028	N/A	0.901961	405346	100838	-0.00989645	-0.024159169740496658,0.004366264654611941
GLN208,GLN285A	Unrelated	NA	14.1553	1.0019	0.249242	0.00168093	N/A	0.856209	414328	103073	-0.00189657	-0.015140220705384788,0.01134708695407527
GLN208,GLN285B	Unrelated	NA	12.3299	1.00036	0.248861	0.00189885	N/A	0.856209	357027	88817.7	-0.000363362	-0.015323950233926385,0.014597226271745287
GLN208,GLN287	Unrelated	NA	12.2329	1.00938	0.251104	0.00209726	N/A	0.914474	299689	74553.7	-0.00937936	-0.025903190342292753,0.007144463694273611
GLN208,GLN288	Unrelated	NA	14.3075	1.01137	0.251598	0.00182773	N/A	0.869281	348945	86807.2	-0.0113681	-0.025768398063238693,0.0030321447822326576
GLN208,GLN289B	Unrelated	NA	9.38544	0.997794	0.248222	0.00242647	N/A	0.782895	58198	14477.9	0.00220584	-0.016911702093278955,0.02132338859107062
GLN208,GLN291	Unrelated	NA	15.036	1.01293	0.251986	0.00176495	N/A	0.908497	440501	109584	-0.0129255	-0.026831030195301833,0.0009801158678261722
GLN208,GLN294	Unrelated	NA	10.0086	0.987368	0.245628	0.00201624	N/A	0.810458	272693	67837.9	0.012632	-0.0032534105338341245,0.02851743151348454
GLN208,GLN298	Unrelated	NA	15.6047	1.0151	0.252526	0.00173525	N/A	0.947712	367059	91313.4	-0.0150976	-0.028769142747837748,-0.0014259677718422986
GLN208,GLN299	Unrelated	NA	13.1488	1.00595	0.250251	0.00188636	N/A	0.888889	373776	92984.4	-0.00595389	-0.020816045274274754,0.008908268786113985
GLN208,GLN300	Unrelated	NA	10.6418	1.00924	0.25107	0.00240766	N/A	0.894737	180607	44929.7	-0.00924413	-0.02821348142628906,0.009725215378130831
GLN208,GLN301	Unrelated	NA	14.9638	1.00809	0.250784	0.00169313	N/A	0.901961	241415	60056.9	-0.00809414	-0.021433933274206833,0.005245644155922763
GLN208,GLN302	Unrelated	NA	10.1708	0.997396	0.248122	0.00222934	N/A	0.869281	319161	79397.8	0.00260447	-0.014959979930526161,0.020168927062742696
GLN208,GLN305	Unrelated	NA	14.3255	1.00947	0.251125	0.00179239	N/A	0.901961	291986	72637.5	-0.00946543	-0.023587209995274864,0.004656358083759641
GLN208,GLN306	Unrelated	NA	16.5268	1.01872	0.253427	0.00169292	N/A	0.894737	269715	67097.1	-0.0187178	-0.03205590888130451,-0.0053796520603991305
GLN208,GLN307	Unrelated	NA	16.7112	1.01807	0.253266	0.00166461	N/A	0.928105	414904	103216	-0.0180708	-0.031185870300830247,-0.004955729434477146
GLN208,GLN308	Unrelated	NA	10.687	0.999858	0.248735	0.00217899	N/A	0.888889	452365	112535	0.000142119	-0.01702557048798441,0.017309808808103334
GLN208,GLN309	Unrelated	NA	14.9927	1.00415	0.249803	0.00162444	N/A	0.895425	454058	112956	-0.00415062	-0.016949162672032173,0.008647916689604965
GLN208,GLN310B	Unrelated	NA	12.0994	1.00512	0.250044	0.00203279	N/A	0.947368	367244	91359.4	-0.0051181	-0.02113392146175087,0.010897724957384846
GLN208,GLN311	Unrelated	NA	5.68651	0.996399	0.247874	0.00394377	N/A	0.703947	23758	5910.29	0.00360146	-0.02747053425916916,0.034673455220433455
GLN208,GLN313	Unrelated	NA	13.3754	1.00264	0.249426	0.00179271	N/A	0.895425	299387	74478.6	-0.00263693	-0.016761257038859497,0.011487388244776738
GLN208,GLN315	Unrelated	NA	14.9097	1.01065	0.251419	0.00174191	N/A	0.927632	360358	89646.4	-0.0106487	-0.024372757779226695,0.003075322615627197
GLN208,GLN317	Unrelated	NA	15.0292	1.00049	0.248891	0.00155982	N/A	0.842105	337698	84009.2	-0.000485123	-0.012774570659565429,0.011804324492534532
GLN208,GLN319	Unrelated	NA	13.0401	0.992984	0.247025	0.00165465	N/A	0.875817	393098	97791.1	0.0070162	-0.006020385241931813,0.020052780379730337
GLN208,GLN320	Unrelated	NA	11.4541	0.997138	0.248058	0.001974	N/A	0.862745	380362	94622.8	0.00286171	-0.012690956434363798,0.018414373448170096
GLN208,GLN321	Unrelated	NA	10.7701	0.989878	0.246252	0.00193167	N/A	0.823529	328472	81714.1	0.0101218	-0.00509741786293298,0.025340929078408278
GLN208,GLN322	Unrelated	NA	12.8143	0.998898	0.248496	0.00179862	N/A	0.888889	302419	75232.9	0.0011016	-0.013069309108747335,0.015272507232489591
GLN208,GLN325	Unrelated	NA	12.6302	0.995054	0.24754	0.00174912	N/A	0.875817	552820	137525	0.00494613	-0.00883476833116115,0.018727027625814022
GLN208,GLN326	Unrelated	NA	11.0288	1.00417	0.249809	0.0022088	N/A	0.908497	408849	101710	-0.00417362	-0.021576233443207905,0.013228997824773703
GLN209,GLN204	Unrelated	NA	12.897	0.994378	0.247372	0.0016999	N/A	0.875817	599818	149217	0.00562219	-0.007770865161141494,0.01901524427045991
GLN209,GLN210	Unrelated	NA	11.797	0.991266	0.246598	0.00179279	N/A	0.882353	548951	136563	0.0087339	-0.005391021699230499,0.022858820791440356
GLN209,GLN211A	Unrelated	NA	13.3721	0.997692	0.248196	0.00170116	N/A	0.849673	535008	133094	0.00230754	-0.011095483031039913,0.015710567710772953
GLN209,GLN211B	Unrelated	NA	10.3124	1.00251	0.249394	0.00232202	N/A	0.888889	416562	103628	-0.00250637	-0.020801012000161927,0.015788268084061412
GLN209,GLN212	Unrelated	NA	10.7284	0.987402	0.245636	0.00188176	N/A	0.843137	537567	133731	0.0125979	-0.002228010123034566,0.0274237701408098
GLN209,GLN213	Unrelated	NA	10.6172	0.992959	0.247019	0.00203166	N/A	0.830065	214085	53258	0.00704115	-0.008965804356434997,0.023048104029346744
GLN209,GLN214	Unrelated	NA	15.0572	1.00824	0.25082	0.00168505	N/A	0.901961	494964	123132	-0.00824023	-0.02151631900080556,0.0050358578339559125
GLN209,GLN215A	Unrelated	NA	11.8387	1.0086	0.25091	0.00215071	N/A	0.921569	585573	145673	-0.00860012	-0.025545011204097558,0.008344762010721964
GLN209,GLN215B	Unrelated	NA	14.4002	1.00654	0.250397	0.00173255	N/A	0.908497	631457	157088	-0.00653921	-0.020189508346482796,0.007111094022523509
GLN209,GLN216	Unrelated	NA	12.4267	0.994867	0.247493	0.00177403	N/A	0.849673	747252	185894	0.00513266	-0.008844451784545432,0.0191097749552587
GLN209,GLN220	Unrelated	NA	13.2748	0.999676	0.24869	0.0017508	N/A	0.862745	540336	134420	0.000324124	-0.013470005211176295,0.014118254158768152
GLN209,GLN221B	Unrelated	NA	6.58629	0.955579	0.23772	0.00186321	N/A	0.705882	427150	106262	0.0444208	0.029740970080270546,0.059100539812203645
GLN209,GLN223	Unrelated	NA	11.3889	0.989377	0.246128	0.00181576	N/A	0.856209	319119	79387.3	0.0106231	-0.0036828305752608717,0.024929066514016836
GLN209,GLN224	Unrelated	NA	5.68924	0.963448	0.239677	0.00250107	N/A	0.745098	139329	34660.9	0.0365519	0.01684656941851143,0.05625721232171238
GLN209,GLN225	Unrelated	NA	16.3597	1.01357	0.252147	0.00163196	N/A	0.934641	621238	154546	-0.0135715	-0.026429307887378628,-0.0007136677656646145
GLN209,GLN226	Unrelated	NA	15.5034	1.01339	0.252102	0.00171922	N/A	0.941176	381076	94800.4	-0.0133923	-0.026937606372847343,0.00015301280235844109
GLN209,GLN227	Unrelated	NA	13.1398	0.994653	0.24744	0.0016737	N/A	0.869281	578657	143953	0.00534687	-0.007839758091551376,0.018533503516540286
GLN209,GLN229	Unrelated	NA	16.0708	1.01017	0.251299	0.00160858	N/A	0.934641	564558	140445	-0.0101656	-0.022839258697164487,0.002507978169311885
GLN209,GLN231A	Unrelated	NA	11.0983	0.989435	0.246142	0.00186461	N/A	0.869281	327961	81587	0.010565	-0.004125752796036679,0.025255803929006185
GLN209,GLN232B	Unrelated	NA	14.3496	1.00733	0.250595	0.00175244	N/A	0.868421	169337	42126	-0.0073346	-0.02114166266459605,0.006472464421957258
GLN209,GLN232C	Unrelated	NA	15.4182	1.01315	0.25204	0.00172474	N/A	0.941176	568865	141517	-0.0131452	-0.02673394259661247,0.0004435910430773751
GLN209,GLN235	Unrelated	NA	11.6543	0.982084	0.244313	0.00161874	N/A	0.862745	593668	147687	0.0179162	0.00516256241072259,0.030669819329647255
GLN209,GLN236A	Unrelated	NA	12.9102	1.00916	0.251048	0.00198294	N/A	0.941176	547544	136213	-0.00915696	-0.0247800537532358,0.0064661271859368895
GLN209,GLN236B	Unrelated	NA	14.1568	0.999353	0.248609	0.00163605	N/A	0.901961	659416	164043	0.000647027	-0.012243036815466903,0.013537091178860152
GLN209,GLN237A	Third Degree	2.59038	2.93493	0.931149	0.231642	0.00211049	N/A	0.640523	346012	86077.5	0.068851	0.05222296448730838,0.08547899613393914
GLN209,GLN241	Unrelated	NA	9.37951	0.987307	0.245613	0.00214987	N/A	0.79085	548017	136330	0.0126925	-0.004245769094411361,0.02963077439291321
GLN209,GLN242	Unrelated	NA	12.6595	1.00395	0.249752	0.00191982	N/A	0.901316	318684	79279.1	-0.00394649	-0.019072254584626296,0.011179281424520451
GLN209,GLN243A	Unrelated	NA	7.24937	0.959894	0.238793	0.00184086	N/A	0.745098	612664	152413	0.0401058	0.025602106579997674,0.054609482238198115
GLN209,GLN243B	Unrelated	NA	14.6851	1.0069	0.250487	0.00170505	N/A	0.954248	517456	128728	-0.00690059	-0.020334274065631566,0.00653310136733062
GLN209,GLN244	Unrelated	NA	12.7273	1.00434	0.249851	0.00191737	N/A	0.921569	573942	142780	-0.00434414	-0.01945065703376591,0.010762374346307326
GLN209,GLN245A	Unrelated	NA	13.1528	0.995337	0.24761	0.00168498	N/A	0.888889	593061	147536	0.00466317	-0.00861239330646096,0.017938723801526
GLN209,GLN245B	Unrelated	NA	14.2397	1.00271	0.249443	0.00168509	N/A	0.928105	618353	153828	-0.00270508	-0.01598145909032068,0.010571309047374699
GLN209,GLN246	Unrelated	NA	15.5838	1.00969	0.251181	0.00165129	N/A	0.973856	604324	150338	-0.00969227	-0.02270233670697873,0.0033178013849421845
GLN209,GLN248	Unrelated	NA	15.282	1.01184	0.251717	0.00171893	N/A	0.934641	599988	149259	-0.0118437	-0.025386704181000266,0.0016992798621719568
GLN209,GLN249	Unrelated	NA	12.6425	1.00168	0.249188	0.00187777	N/A	0.921569	446679	111120	-0.00167849	-0.016472988371972717,0.0131160059839008
GLN209,GLN250	Unrelated	NA	13.2825	1.00534	0.250098	0.00185585	N/A	0.928105	469743	116858	-0.00533874	-0.019960547631505884,0.009283057928354694
GLN209,GLN253	Unrelated	NA	15.8751	1.00944	0.251119	0.00161704	N/A	0.928105	541624	134740	-0.00944052	-0.022180810753925553,0.0032997765073342865
GLN209,GLN255	Unrelated	NA	7.91848	0.96454	0.239949	0.00183126	N/A	0.784314	586004	145780	0.0354603	0.021032258114310167,0.04988827674597421
GLN209,GLN256	Unrelated	NA	13.1196	0.997849	0.248235	0.00173687	N/A	0.856209	491534	122279	0.00215146	-0.011532924982711992,0.0158358474654289
GLN209,GLN257	Third Degree	4.19941	0.901771	0.914536	0.22751	0.00228596	N/A	0.542484	521332	129692	0.0854636	0.06745303606844459,0.10347412305209887
GLN209,GLN258	Unrelated	NA	11.8107	0.997954	0.248261	0.00193158	N/A	0.895425	482286	119978	0.00204579	-0.013172624904187793,0.01726420340038303
GLN209,GLN260	Unrelated	NA	12.4502	0.993058	0.247043	0.00173453	N/A	0.888889	499119	124166	0.00694233	-0.006723608075811748,0.02060827361695151
GLN209,GLN261	Unrelated	NA	14.8184	1.0074	0.25061	0.00169803	N/A	0.882353	548988	136572	-0.00739589	-0.0207742270790286,0.005982455778079047
GLN209,GLN262	Unrelated	NA	9.02396	0.985248	0.245101	0.0021778	N/A	0.816993	598383	148860	0.0147517	-0.0024066624586472594,0.03191010579738038
GLN209,GLN263	Second Degree	0.453242	11.5228	0.902702	0.224565	0.0019474	N/A	0.48366	427706	106401	0.097298	0.08195492053900083,0.11264114353891613
GLN209,GLN265	Third Degree	0.00871104	4.45849	0.953034	0.237086	0.00261038	N/A	0.732026	502555	125021	0.0469664	0.026399838425438596,0.06753297402839752
GLN209,GLN266	Third Degree	2.15903	3.8482	0.936278	0.232918	0.00194118	N/A	0.666667	557127	138597	0.0637221	0.04842802845142455,0.07901617792345764
GLN209,GLN267	Unrelated	NA	9.83843	0.998098	0.248297	0.00232243	N/A	0.875817	400802	99707.6	0.00190205	-0.016395798897818007,0.02019989032568365
GLN209,GLN268A	Unrelated	NA	14.7259	0.99841	0.248375	0.0015569	N/A	0.875817	508276	126444	0.00158957	-0.010676864798568704,0.013856006384678028
GLN209,GLN268B	Unrelated	NA	3.28882	0.963927	0.239797	0.00436278	N/A	0.644737	17494	4351.99	0.0360728	0.001699494688910147,0.07044604483555908
GLN209,GLN269	Unrelated	NA	15.5954	1.01071	0.251434	0.00166627	N/A	0.954248	631191	157022	-0.0107081	-0.023836196871027775,0.0024200043321754763
GLN209,GLN270B	Unrelated	NA	6.1483	0.981411	0.244146	0.00304115	N/A	0.717105	46165	11484.5	0.0185888	-0.005371672635947754,0.04254924572371901
GLN209,GLN275	Unrelated	NA	17.3487	1.01221	0.251807	0.00151936	N/A	0.934641	797416	198373	-0.012207	-0.024177698372637994,-0.00023638726084025154
GLN209,GLN276	Unrelated	NA	7.98757	0.979269	0.243613	0.00227416	N/A	0.764706	772130	192083	0.0207308	0.0028132843032465,0.03864836794615552
GLN209,GLN277	Unrelated	NA	12.2032	1.01009	0.25128	0.00211682	N/A	0.934641	475975	118408	-0.0100883	-0.02676616017207877,0.006589578862191681
GLN209,GLN279	Unrelated	NA	6.57078	0.959583	0.238716	0.00201919	N/A	0.697368	140594	34975.6	0.0404172	0.024508545792756853,0.05632586719838095
GLN209,GLN280	Unrelated	NA	13.1886	1.00638	0.250357	0.00188865	N/A	0.941176	561982	139804	-0.00637711	-0.021257315361021104,0.008503091726698778
GLN209,GLN282	Unrelated	NA	9.8112	0.979962	0.243785	0.00186902	N/A	0.823529	548831	136533	0.0200382	0.005312665348332161,0.03476372986410395
GLN209,GLN284	Unrelated	NA	16.6041	1.01605	0.252763	0.00164504	N/A	0.934641	556463	138431	-0.0160477	-0.02900858052585706,-0.0030868934342007954
GLN209,GLN285A	Unrelated	NA	16.8698	1.0152	0.252552	0.00160668	N/A	0.947712	568575	141445	-0.0152032	-0.027861769911799682,-0.0025445641141797933
GLN209,GLN285B	Unrelated	NA	13.8447	1.00928	0.251078	0.00185125	N/A	0.934641	475629	118322	-0.00927647	-0.02386201676908764,0.005309086255867705
GLN209,GLN287	Unrelated	NA	11.9259	1.01034	0.251344	0.00217137	N/A	0.928105	397957	98999.9	-0.0103445	-0.027452172780810816,0.00676319966812812
GLN209,GLN288	Unrelated	NA	13.0971	1.01579	0.252698	0.00208059	N/A	0.915033	472861	117634	-0.0157881	-0.03218053236087361,0.0006044045101202371
GLN209,GLN289B	Unrelated	NA	9.39477	1.01136	0.251597	0.00278339	N/A	0.815789	75434	18765.7	-0.0113642	-0.03329387916919196,0.01056539625395319
GLN209,GLN291	Unrelated	NA	14.5491	1.00261	0.24942	0.00164762	N/A	0.915033	606432	150862	-0.00260971	-0.015590906601216495,0.010371482402768264
GLN209,GLN294	Unrelated	NA	15.6778	1.01568	0.252671	0.00173642	N/A	0.921569	358157	89098.8	-0.015681	-0.029361879218357825,-0.0020002023532144485
GLN209,GLN298	Unrelated	NA	15.3004	1.00112	0.249048	0.00154242	N/A	0.895425	500117	124414	-0.00111503	-0.013267380929365672,0.011037323295171412
GLN209,GLN299	Unrelated	NA	14.1672	1.01286	0.25197	0.00187205	N/A	0.908497	502580	125027	-0.0128613	-0.0276106503040646,0.0018881389190848839
GLN209,GLN300	Unrelated	NA	9.1076	1.01113	0.251538	0.00286464	N/A	0.915033	242659	60366.4	-0.011126	-0.03369587324431328,0.011443783019029204
GLN209,GLN301	Unrelated	NA	14.0889	1.00839	0.250858	0.00180357	N/A	0.921569	339008	84335.1	-0.00839348	-0.022603346843466467,0.005816376889169842
GLN209,GLN302	Unrelated	NA	12.3425	1.01296	0.251994	0.00215078	N/A	0.901961	432268	107535	-0.0129589	-0.029904409408960483,0.003986556236546687
GLN209,GLN305	Unrelated	NA	15.487	1.00917	0.251051	0.00165319	N/A	0.934641	384834	95735.3	-0.00916816	-0.02219326223671292,0.0038569457396939715
GLN209,GLN306	Unrelated	NA	15.2056	1.01486	0.252468	0.00177698	N/A	0.908497	359368	89400.1	-0.0148647	-0.028865048798946448,-0.0008642613723618634
GLN209,GLN307	Unrelated	NA	17.4295	1.01194	0.251741	0.00150852	N/A	0.947712	565681	140725	-0.0119407	-0.023825927157756277,-5.541998772079504e-05
GLN209,GLN308	Unrelated	NA	15.3015	1.01249	0.251877	0.0017272	N/A	0.960784	624587	155379	-0.0124874	-0.026095586977031283,0.0011207164342877836
GLN209,GLN309	Unrelated	NA	16.6177	1.01095	0.251493	0.00156732	N/A	0.954248	627237	156038	-0.0109463	-0.023294850692407776,0.0014022253549621482
GLN209,GLN310B	Unrelated	NA	15.2817	1.01054	0.251391	0.00169767	N/A	0.901961	500753	124572	-0.0105361	-0.023911639353828663,0.0028394501164475845
GLN209,GLN311	Unrelated	NA	7.40721	1.0069	0.250487	0.0033804	N/A	0.810458	32309	8037.52	-0.00690253	-0.03353589243781925,0.019730841943348353
GLN209,GLN313	Unrelated	NA	18.0441	1.01562	0.252657	0.00150789	N/A	0.934641	395248	98326	-0.0156217	-0.027502005310969746,-0.003741455982581521
GLN209,GLN315	Unrelated	NA	13.4126	1.00783	0.250717	0.001884	N/A	0.895425	490943	122132	-0.00782714	-0.02267071373253382,0.007016435792111085
GLN209,GLN317	Unrelated	NA	5.96913	0.969527	0.24119	0.00263716	N/A	0.75817	449671	111865	0.0304726	0.0096950077199527,0.05125009576098426
GLN209,GLN319	Unrelated	NA	17.0103	1.00784	0.250721	0.00148573	N/A	0.901961	538962	134078	-0.00784054	-0.01954620847333753,0.0038651322889135965
GLN209,GLN320	Unrelated	NA	12.3019	1.01614	0.252785	0.00222216	N/A	0.941176	520502	129485	-0.0161373	-0.03364510103716896,0.0013705549653619392
GLN209,GLN321	Second Degree	0.93204	8.73321	0.897209	0.223199	0.002413	N/A	0.490196	444155	110493	0.102791	0.08377909557744183,0.1218019126282965
GLN209,GLN322	Unrelated	NA	12.4509	0.99601	0.247778	0.00179342	N/A	0.895425	399374	99352.4	0.00398988	-0.010140030812179525,0.01811979671235321
GLN209,GLN325	Unrelated	NA	7.27729	0.960963	0.239059	0.00187032	N/A	0.745098	786764	195724	0.0390374	0.024301643367900843,0.05377322703593436
GLN209,GLN326	Unrelated	NA	13.574	0.994066	0.247294	0.00160941	N/A	0.895425	561663	139725	0.00593375	-0.006746367478568003,0.01861386560602247
GLN210,GLN215B	Unrelated	NA	12.6428	0.993331	0.247111	0.00171348	N/A	0.862745	547903	136302	0.00666912	-0.006830949596675608,0.020169179673467076
GLN210,GLN220	Unrelated	NA	12.1429	0.994177	0.247322	0.00180136	N/A	0.895425	477851	118875	0.00582253	-0.008369968731830255,0.020015029226171252
GLN210,GLN223	Unrelated	NA	8.48772	0.971633	0.241714	0.00191635	N/A	0.830065	285255	70963	0.0283667	0.013268209634140389,0.04346509942633386
GLN210,GLN225	Unrelated	NA	12.3097	0.991025	0.246538	0.00171325	N/A	0.888889	541260	134649	0.00897466	-0.004523606836465901,0.022472920710346116
GLN210,GLN227	Unrelated	NA	11.326	0.988181	0.24583	0.00179958	N/A	0.869281	507692	126299	0.0118189	-0.0023595456571999743,0.025997313641375468
GLN210,GLN229	Unrelated	NA	14.7551	1.00386	0.249731	0.00164575	N/A	0.941176	497939	123872	-0.00386323	-0.0168297031580453,0.009103250919637346
GLN210,GLN231A	Unrelated	NA	10.8113	0.988542	0.24592	0.00189355	N/A	0.823529	292762	72830.5	0.0114581	-0.00346069877283082,0.026376958007060615
GLN210,GLN232C	Unrelated	NA	14.9023	1.00134	0.249103	0.00158735	N/A	0.901961	497103	123664	-0.00133845	-0.01384477043895135,0.011167861187203112
GLN210,GLN243A	Unrelated	NA	11.9436	0.983623	0.244696	0.00161158	N/A	0.849673	533204	132645	0.016377	0.0036797773676915477,0.029074311886785324
GLN210,GLN243B	Unrelated	NA	13.5885	1.00312	0.249547	0.00177348	N/A	0.888889	457577	113832	-0.00312229	-0.0170951055484583,0.010850518369293759
GLN210,GLN248	Unrelated	NA	14.1582	0.996766	0.247966	0.00159043	N/A	0.888889	522681	130028	0.00323415	-0.009296482699116081,0.01576478032953342
GLN210,GLN256	Unrelated	NA	11.0317	0.989568	0.246175	0.00187886	N/A	0.908497	436616	108617	0.0104321	-0.0043709311498521496,0.025235219516007986
GLN210,GLN280	Unrelated	NA	13.6208	1.00246	0.249382	0.00175716	N/A	0.915033	493993	122891	-0.00245905	-0.016303289506959688,0.011385182841157297
GLN210,GLN287	Unrelated	NA	10.1571	1.00053	0.248903	0.00230925	N/A	0.921569	356283	88632.6	-0.000534319	-0.018728291258526663,0.017659653005829678
GLN210,GLN289B	Unrelated	NA	10.0403	1.00487	0.249982	0.00244352	N/A	0.802632	68657	17079.8	-0.00486978	-0.02412163106211808,0.01438207102622914
GLN210,GLN294	Unrelated	NA	12.393	1.00032	0.24885	0.00188832	N/A	0.895425	323926	80583.2	-0.000320413	-0.015198032417408839,0.014557206339425291
GLN210,GLN299	Unrelated	NA	14.2383	1.00923	0.251066	0.00179924	N/A	0.947712	445261	110768	-0.00922896	-0.023404743793510645,0.004946821011381547
GLN210,GLN313	Unrelated	NA	15.054	1.00365	0.249679	0.00160963	N/A	0.941176	356357	88651.1	-0.0036542	-0.016336064320450545,0.009027654378103276
GLN210,GLN317	Second Degree	1.87877	7.87914	0.8882	0.220958	0.00239008	N/A	0.457516	402439	100115	0.1118	0.0929695336138357,0.1306312922893828
GLN211A,GLN204	Unrelated	NA	13.6023	0.998338	0.248357	0.00168419	N/A	0.856209	501355	124722	0.00166171	-0.011607624046863179,0.014931043435832252
GLN211A,GLN210	Unrelated	NA	14.0858	1.00342	0.249622	0.00171621	N/A	0.901961	460616	114588	-0.00342448	-0.01694604139740883,0.010097087729742915
GLN211A,GLN211B	First Degree	5.31515	11.7291	0.754029	0.18758	0.00273666	Siblings	0.45098	351002	87318.9	0.245971	0.22440920567828115,0.26753215511428574
GLN211A,GLN212	Unrelated	NA	10.4783	0.97967	0.243713	0.0017431	N/A	0.843137	452073	112462	0.0203299	0.006596470796640537,0.03406340143251459
GLN211A,GLN213	Unrelated	NA	10.8021	0.995678	0.247695	0.00205952	N/A	0.856209	182341	45361	0.00432159	-0.011904838416913428,0.020548026753945355
GLN211A,GLN214	Unrelated	NA	11.7924	0.994083	0.247298	0.00185291	N/A	0.882353	418098	104010	0.00591653	-0.008682111629453733,0.020515166142643232
GLN211A,GLN215A	Unrelated	NA	11.4484	0.998954	0.24851	0.00201443	N/A	0.888889	486922	121132	0.00104638	-0.014824793781698913,0.01691755485399408
GLN211A,GLN215B	Unrelated	NA	12.8191	0.995093	0.24755	0.00172411	N/A	0.908497	526654	131016	0.00490698	-0.008676871296459969,0.018490839821274613
GLN211A,GLN216	Unrelated	NA	12.5935	0.99068	0.246452	0.00166781	N/A	0.882353	610371	151842	0.0093202	-0.0038200592955571367,0.022460453242084746
GLN211A,GLN220	Unrelated	NA	11.6727	0.987738	0.24572	0.00173669	N/A	0.856209	454733	113124	0.0122616	-0.0014213856532860683,0.02594457324160058
GLN211A,GLN221B	Unrelated	NA	8.16029	0.971725	0.241736	0.00199603	N/A	0.75817	361551	89943.2	0.0282752	0.012549013694760806,0.044001454501970017
GLN211A,GLN223	Unrelated	NA	13.1293	1.0042	0.249816	0.001856	N/A	0.869281	270463	67283.2	-0.00420355	-0.018826492172085763,0.010419385074833752
GLN211A,GLN224	Unrelated	NA	8.37614	0.978911	0.243524	0.00215801	N/A	0.784314	118822	29559.4	0.0210894	0.004086924755424763,0.03809181939668988
GLN211A,GLN225	Unrelated	NA	18.4721	1.01651	0.252877	0.00148487	N/A	0.96732	518201	128913	-0.016507	-0.02820585740742891,-0.004808068520266452
GLN211A,GLN226	Unrelated	NA	15.6094	1.0106	0.251408	0.0016631	N/A	0.921569	321374	79948.3	-0.0106029	-0.02370599528484751,0.0025002508719733606
GLN211A,GLN227	Unrelated	NA	11.4901	0.985694	0.245211	0.00172002	N/A	0.836601	484215	120458	0.0143064	0.0007547892515958575,0.027858070047267623
GLN211A,GLN229	Unrelated	NA	15.2787	1.00783	0.250719	0.00165398	N/A	0.928105	473746	117854	-0.00783213	-0.020863433693235497,0.005199163871215539
GLN211A,GLN231A	Unrelated	NA	11.8952	0.999002	0.248522	0.00193977	N/A	0.875817	278752	69345.2	0.000998323	-0.014284615546626613,0.016281260669505616
GLN211A,GLN232B	Unrelated	NA	13.0838	1.00217	0.249311	0.00182387	N/A	0.881579	143724	35754.3	-0.00217407	-0.016543871504750812,0.012195740375091885
GLN211A,GLN232C	Unrelated	NA	16.7144	1.00747	0.250628	0.00150649	N/A	0.921569	475948	118402	-0.00746827	-0.01933755631016474,0.004401023479358094
GLN211A,GLN235	Unrelated	NA	8.72968	0.966716	0.24049	0.00172309	N/A	0.777778	493700	122818	0.0332844	0.0197085195382993,0.04686019300784297
GLN211A,GLN236A	Unrelated	NA	13.2821	1.00909	0.251031	0.00192609	N/A	0.908497	456968	113680	-0.00908617	-0.02426136394871892,0.006089020441776175
GLN211A,GLN236B	Unrelated	NA	15.1583	1.00141	0.249122	0.00156177	N/A	0.908497	545215	135633	-0.00141323	-0.013717994908152809,0.01089153815995333
GLN211A,GLN237A	Unrelated	NA	9.05083	0.978285	0.243368	0.00197996	N/A	0.79085	291106	72418.5	0.0217146	0.006114960161051184,0.03731418651096063
GLN211A,GLN241	Unrelated	NA	10.4165	0.995218	0.247581	0.00212477	N/A	0.882353	459232	114243	0.00478189	-0.01195861297077375,0.021522399810921886
GLN211A,GLN242	Unrelated	NA	15.8679	1.01194	0.251742	0.00165703	N/A	0.914474	269129	66951.3	-0.0119443	-0.024999637846641623,0.0011109933817278345
GLN211A,GLN243A	Unrelated	NA	11.6633	0.986866	0.245503	0.00171948	N/A	0.816993	511505	127247	0.013134	-0.00041334847353101563,0.02668143389639198
GLN211A,GLN243B	Unrelated	NA	13.1397	1.00003	0.248778	0.00177551	N/A	0.888889	435682	108385	-2.99133e-05	-0.014018682090388375,0.01395885542956788
GLN211A,GLN244	Unrelated	NA	14.5842	1.00209	0.24929	0.00163478	N/A	0.921569	476846	118625	-0.00208944	-0.014969472894160231,0.010790594663408095
GLN211A,GLN245A	Unrelated	NA	12.4315	0.990771	0.246474	0.00169137	N/A	0.875817	496360	123480	0.00922941	-0.004096476514225317,0.022555297797808543
GLN211A,GLN245B	Unrelated	NA	14.9192	1.00572	0.250194	0.00165866	N/A	0.915033	515596	128265	-0.0057226	-0.01879077198315212,0.007345568489167641
GLN211A,GLN246	Unrelated	NA	16.3493	1.00823	0.250819	0.0015518	N/A	0.901961	504978	125624	-0.00823455	-0.020460772988427314,0.0039916807159586926
GLN211A,GLN248	Unrelated	NA	15.6623	1.00459	0.249912	0.00156197	N/A	0.895425	500928	124616	-0.00458988	-0.016896238284600407,0.007716475923542519
GLN211A,GLN249	Unrelated	NA	12.16	0.993932	0.247261	0.00179381	N/A	0.875817	377585	93931.9	0.00606767	-0.008065298035867923,0.020200628176574482
GLN211A,GLN250	Unrelated	NA	14.4649	0.996899	0.247999	0.00155899	N/A	0.875817	393510	97893.6	0.00310148	-0.009181422118633814,0.015384384576141769
GLN211A,GLN253	Unrelated	NA	14.2324	1.00369	0.249687	0.0017031	N/A	0.888889	452398	112543	-0.00368567	-0.017103960504681617,0.009732618836201872
GLN211A,GLN255	Unrelated	NA	11.2242	0.983098	0.244566	0.00170324	N/A	0.843137	490854	122110	0.0169021	0.003482703752660826,0.03032151061720098
GLN211A,GLN256	Unrelated	NA	12.8102	0.996793	0.247973	0.00175831	N/A	0.908497	416038	103498	0.00320696	-0.010646369744506444,0.017060283711892887
GLN211A,GLN257	Unrelated	NA	9.61622	0.990532	0.246415	0.00218036	N/A	0.823529	436049	108476	0.00946805	-0.007710499783230983,0.026646596780806574
GLN211A,GLN258	Unrelated	NA	13.9353	1.00367	0.249683	0.00173913	N/A	0.908497	408249	101560	-0.00367032	-0.0173724742173393,0.010031830035999351
GLN211A,GLN260	Unrelated	NA	13.0718	0.995538	0.24766	0.00169925	N/A	0.915033	421638	104891	0.00446203	-0.008925946744251125,0.017850013064851178
GLN211A,GLN261	Unrelated	NA	14.9015	1.00432	0.249846	0.00163728	N/A	0.895425	458150	113974	-0.0043244	-0.017224129079319334,0.008575320368140434
GLN211A,GLN262	Unrelated	NA	10.0447	1.00339	0.249614	0.00240584	N/A	0.895425	496843	123600	-0.00339159	-0.022346640665018926,0.015563464925337913
GLN211A,GLN263	Unrelated	NA	9.81055	0.979034	0.243555	0.00184562	N/A	0.803922	359640	89467.8	0.0209658	0.006424628203174198,0.03550698655480293
GLN211A,GLN265	Unrelated	NA	4.91574	0.959989	0.238817	0.00271957	N/A	0.764706	419962	104474	0.0400108	0.018583919593982725,0.061437609784657427
GLN211A,GLN266	Unrelated	NA	7.04255	0.962072	0.239335	0.00197184	N/A	0.771242	464061	115445	0.0379282	0.02239257968609928,0.05346390578003815
GLN211A,GLN267	Unrelated	NA	9.07287	1.00017	0.248814	0.00257531	N/A	0.862745	338000	84084.4	-0.000173946	-0.020464204720682798,0.02011631172453012
GLN211A,GLN268A	Unrelated	NA	13.4502	0.998564	0.248413	0.00170741	N/A	0.882353	425831	105934	0.001436	-0.012016289233662956,0.014888286695874074
GLN211A,GLN268B	Unrelated	NA	5.29558	1.00359	0.249663	0.00457264	N/A	0.723684	14832	3689.76	-0.00358786	-0.03961457562557078,0.032438846239719356
GLN211A,GLN269	Unrelated	NA	16.0333	1.00749	0.250634	0.00157083	N/A	0.908497	523521	130236	-0.00749025	-0.01986645709988191,0.004885947422439887
GLN211A,GLN270B	Unrelated	NA	6.89408	0.996546	0.247911	0.0032583	N/A	0.743421	39135	9735.63	0.00345403	-0.02221728696074728,0.029125342871334465
GLN211A,GLN275	Unrelated	NA	15.774	1.00436	0.249854	0.00154724	N/A	0.901961	648762	161393	-0.00435744	-0.016547786330736395,0.007832911156313797
GLN211A,GLN276	Unrelated	NA	9.24077	0.983509	0.244668	0.00207988	N/A	0.810458	630884	156945	0.0164913	0.00010440544788014455,0.03287812232177279
GLN211A,GLN277	Unrelated	NA	10.9814	0.998312	0.24835	0.00208555	N/A	0.888889	397998	99010.1	0.00168767	-0.014743881278566368,0.01811922353576508
GLN211A,GLN279	Unrelated	NA	11.5158	1.00106	0.249035	0.00204818	N/A	0.842105	118610	29506.6	-0.00106248	-0.017199612634024402,0.015074643528963077
GLN211A,GLN280	Unrelated	NA	13.8181	1.00207	0.249285	0.00172508	N/A	0.901961	472306	117496	-0.00207052	-0.01566201218781675,0.011520970610386193
GLN211A,GLN282	Unrelated	NA	14.5968	1.00989	0.25123	0.00176628	N/A	0.928105	458460	114051	-0.00988811	-0.02380418849179558,0.004027966260616552
GLN211A,GLN284	Unrelated	NA	16.4626	1.01222	0.251811	0.00160136	N/A	0.941176	464043	115440	-0.0122216	-0.02483835043533253,0.0003950898875547393
GLN211A,GLN285A	Unrelated	NA	14.7797	1.00565	0.250176	0.00167307	N/A	0.921569	474135	117951	-0.00564877	-0.018830447011920257,0.007532909021885623
GLN211A,GLN285B	Unrelated	NA	14.9582	1.00539	0.250112	0.00164886	N/A	0.862745	403615	100407	-0.00539363	-0.01838461173228871,0.0075973525378289376
GLN211A,GLN287	Unrelated	NA	11.6719	1.00755	0.250649	0.00215913	N/A	0.934641	338880	84303.3	-0.00755259	-0.0245638135809851,0.009458631491561415
GLN211A,GLN288	Unrelated	NA	13.1984	1.01299	0.252003	0.00201197	N/A	0.888889	396801	98712.3	-0.0129941	-0.028845947506239006,0.0028576689864194538
GLN211A,GLN289B	Unrelated	NA	11.5171	1.01152	0.251636	0.0022738	N/A	0.828947	65114	16198.4	-0.0115177	-0.029432380304298587,0.006397027624803951
GLN211A,GLN291	Unrelated	NA	13.2762	0.998748	0.248459	0.00173324	N/A	0.888889	504655	125543	0.00125211	-0.012403623552152314,0.014907849889363571
GLN211A,GLN294	Unrelated	NA	13.6174	1.00195	0.249256	0.00174832	N/A	0.895425	306617	76277.2	-0.00195059	-0.015725158275272683,0.011823975949136784
GLN211A,GLN298	Unrelated	NA	15.5707	1.00623	0.25032	0.00159735	N/A	0.921569	418744	104171	-0.00622931	-0.018814451180745304,0.006355828766978476
GLN211A,GLN299	Unrelated	NA	11.9151	1.00171	0.249195	0.001993	N/A	0.908497	424748	105665	-0.00170631	-0.017408650883599688,0.013996025742523035
GLN211A,GLN300	Unrelated	NA	8.09502	1.00182	0.249224	0.0029371	N/A	0.856209	204579	50893.2	-0.00182369	-0.024964379862966797,0.021317004395027435
GLN211A,GLN301	Unrelated	NA	12.2605	0.995201	0.247576	0.00180485	N/A	0.836601	279138	69441.3	0.00479908	-0.009420913560703141,0.01901907707588342
GLN211A,GLN302	Unrelated	NA	14.8198	1.0057	0.250189	0.00166947	N/A	0.908497	363297	90377.5	-0.00570366	-0.018856996268369827,0.00744966863080236
GLN211A,GLN305	Unrelated	NA	13.3114	1.00045	0.248883	0.00176051	N/A	0.895425	329432	81952.9	-0.000452582	-0.014323171983803203,0.013418007597621713
GLN211A,GLN306	Unrelated	NA	14.4799	1.00698	0.250506	0.00173054	N/A	0.921569	305733	76057.3	-0.00697762	-0.020612076035063223,0.006656844166266012
GLN211A,GLN307	Unrelated	NA	15.6072	1.00409	0.249788	0.00155951	N/A	0.882353	473478	117787	-0.00408973	-0.016376729001483493,0.008197263518029333
GLN211A,GLN308	Unrelated	NA	14.8487	1.00573	0.250196	0.00166665	N/A	0.915033	518526	128994	-0.00572982	-0.018860973573828217,0.007401324036984465
GLN211A,GLN309	Unrelated	NA	15.2449	1.00243	0.249375	0.00156953	N/A	0.915033	521114	129638	-0.00243212	-0.01479804003490352,0.009933795636339487
GLN211A,GLN310B	Unrelated	NA	16.6762	1.01036	0.251348	0.00155308	N/A	0.928105	419248	104296	-0.0103602	-0.022596563457572258,0.001876132496557088
GLN211A,GLN311	Unrelated	NA	6.98833	1.01567	0.252669	0.00389514	N/A	0.751634	26980	6711.82	-0.0156703	-0.04635916173954303,0.015018554558332682
GLN211A,GLN313	Unrelated	NA	13.3401	0.999704	0.248697	0.00174276	N/A	0.882353	337813	84037.9	0.000295745	-0.013435055193051802,0.014026544945538153
GLN211A,GLN315	Unrelated	NA	14.7564	1.00663	0.250421	0.00169232	N/A	0.901961	411228	102301	-0.00663405	-0.019967415898199115,0.006699319057136334
GLN211A,GLN317	Unrelated	NA	9.12222	0.984516	0.244918	0.00213437	N/A	0.843137	382307	95106.6	0.0154841	-0.0013321056522773086,0.03230031376157854
GLN211A,GLN319	Unrelated	NA	12.5242	0.99209	0.246803	0.00170506	N/A	0.869281	449906	111923	0.00790959	-0.0055241661961103194,0.02134334559410858
GLN211A,GLN320	Unrelated	NA	11.4443	1.00317	0.249559	0.00210684	N/A	0.888889	434530	108098	-0.00317143	-0.01977066685592354,0.01342781085810995
GLN211A,GLN321	Unrelated	NA	10.2113	0.995731	0.247708	0.00217997	N/A	0.849673	373750	92977.9	0.0042689	-0.012906561799491782,0.02144436054562903
GLN211A,GLN322	Unrelated	NA	13.7661	0.999693	0.248694	0.00168863	N/A	0.908497	340913	84809	0.000307064	-0.012997249581677027,0.013611377698102832
GLN211A,GLN325	Unrelated	NA	8.74981	0.967056	0.240575	0.00172882	N/A	0.777778	640765	159403	0.0329436	0.019322708452279496,0.04656455991179771
GLN211A,GLN326	Unrelated	NA	13.3998	1.00268	0.249437	0.00179021	N/A	0.934641	468111	116452	-0.00267809	-0.016782729272265005,0.011426555949719438
GLN211B,GLN204	Unrelated	NA	14.9638	1.00375	0.249703	0.00162091	N/A	0.908497	393996	98014.5	-0.00374927	-0.01652002504119776,0.009021494917732633
GLN211B,GLN210	Unrelated	NA	10.1926	1.00424	0.249825	0.00239163	N/A	0.882353	364291	90624.8	-0.00423952	-0.02308260933055716,0.014603577509873834
GLN211B,GLN212	Unrelated	NA	12.0679	0.99285	0.246992	0.00178519	N/A	0.836601	358336	89143.4	0.00714991	-0.006915166167743146,0.021214993608411857
GLN211B,GLN213	Unrelated	NA	10.2148	0.998375	0.248366	0.0022436	N/A	0.810458	146578	36464.3	0.00162511	-0.01605163858316744,0.01930185789566891
GLN211B,GLN214	Unrelated	NA	11.0539	0.993364	0.247119	0.00196052	N/A	0.888889	331617	82496.5	0.00663632	-0.008810128677310073,0.02208276300759832
GLN211B,GLN215A	Unrelated	NA	9.68592	0.995095	0.24755	0.00228188	N/A	0.882353	381256	94845.2	0.00490466	-0.013073691138504377,0.022883013792759647
GLN211B,GLN215B	Unrelated	NA	12.4675	1.00245	0.24938	0.00191957	N/A	0.915033	411881	102464	-0.00245184	-0.01757562314277863,0.012671940185069477
GLN211B,GLN216	Unrelated	NA	8.98678	0.977924	0.243279	0.00198408	N/A	0.830065	467797	116374	0.0220755	0.006443457488938379,0.03770758716449352
GLN211B,GLN220	Unrelated	NA	8.64229	0.985473	0.245156	0.00228045	N/A	0.888889	360427	89663.5	0.014527	-0.0034400761484996954,0.032494161458655885
GLN211B,GLN221B	Third Degree	0.529675	5.12784	0.948736	0.236017	0.00206117	N/A	0.679739	289093	71917.8	0.0512636	0.03502413425745427,0.06750305254820738
GLN211B,GLN223	Unrelated	NA	11.6492	0.997246	0.248085	0.00194323	N/A	0.836601	217115	54011.8	0.00275443	-0.012555794838318866,0.018064655459483936
GLN211B,GLN224	Unrelated	NA	6.14462	0.977266	0.243115	0.00287516	N/A	0.732026	95387	23729.5	0.0227336	8.09114388724344e-05,0.04538630095477816
GLN211B,GLN225	Unrelated	NA	12.0621	1.00866	0.250924	0.00211204	N/A	0.915033	406454	101114	-0.00865661	-0.025296877727489592,0.007983663698209381
GLN211B,GLN226	Unrelated	NA	10.5136	0.999507	0.248648	0.00220661	N/A	0.901961	256576	63828.5	0.000493477	-0.016891843078131897,0.017878797810212777
GLN211B,GLN227	Unrelated	NA	9.50183	0.990106	0.246309	0.00219547	N/A	0.895425	381476	94899.9	0.00989372	-0.007403818644208138,0.02719125465371708
GLN211B,GLN229	Unrelated	NA	11.2513	1.00781	0.250713	0.00224548	N/A	0.921569	374640	93199.3	-0.00780779	-0.0254993729812496,0.00988378581985594
GLN211B,GLN231A	Unrelated	NA	8.23942	0.984638	0.244949	0.00236676	N/A	0.830065	223859	55689.5	0.0153616	-0.0032855105312222625,0.03400868590317217
GLN211B,GLN232B	Unrelated	NA	11.498	1.00504	0.250024	0.00213739	N/A	0.894737	115269	28675.5	-0.00503887	-0.021878860813027853,0.011801127943704512
GLN211B,GLN232C	Unrelated	NA	11.4087	1.00621	0.250316	0.00217973	N/A	0.941176	375090	93311.3	-0.00621291	-0.02338645490399403,0.010960637100266717
GLN211B,GLN235	Unrelated	NA	11.3189	0.984403	0.24489	0.00171766	N/A	0.823529	385826	95982.1	0.0155973	0.002064275825951662,0.029130384530312397
GLN211B,GLN236A	Unrelated	NA	12.1704	1.00738	0.250607	0.0020672	N/A	0.915033	359200	89358.3	-0.00738258	-0.023669567546356823,0.008904402879627987
GLN211B,GLN236B	Unrelated	NA	11.1071	1.00621	0.250314	0.00223877	N/A	0.908497	423859	105444	-0.00620668	-0.023845359566211297,0.011432009215835912
GLN211B,GLN237A	Third Degree	1.51326	4.21138	0.940734	0.234027	0.002037	N/A	0.614379	230901	57441.3	0.059266	0.04321699108227459,0.07531508831711833
GLN211B,GLN241	Unrelated	NA	8.48292	0.996926	0.248006	0.00265918	N/A	0.875817	362782	90249.4	0.00307371	-0.017877276087792434,0.02402469206520552
GLN211B,GLN242	Unrelated	NA	13.0842	1.01018	0.251304	0.00197607	N/A	0.907895	215381	53580.4	-0.0101828	-0.025751732086080437,0.005386222936082308
GLN211B,GLN243A	Unrelated	NA	10.726	0.987009	0.245539	0.00187308	N/A	0.830065	401729	99938.3	0.0129906	-0.0017668904890072237,0.02774810380471613
GLN211B,GLN243B	Unrelated	NA	12.395	1.00904	0.251019	0.00206299	N/A	0.895425	346006	86076	-0.00903818	-0.025291955122398697,0.007215589977056975
GLN211B,GLN244	Unrelated	NA	13.2838	0.999067	0.248538	0.00173821	N/A	0.888889	374023	93045.8	0.000933171	-0.012761736434108389,0.014628078217505896
GLN211B,GLN245A	Unrelated	NA	11.5349	0.998495	0.248396	0.00198942	N/A	0.901961	390703	97195.3	0.00150539	-0.014168722044919875,0.017179502388422536
GLN211B,GLN245B	Unrelated	NA	13.3269	1.00512	0.250043	0.00184552	N/A	0.908497	404886	100724	-0.00511671	-0.01965713905843503,0.00942372199689157
GLN211B,GLN246	Unrelated	NA	11.136	1.00584	0.250223	0.00222477	N/A	0.915033	397749	98948.2	-0.0058399	-0.02336831901037839,0.011688518690733618
GLN211B,GLN248	Unrelated	NA	11.6662	1.0122	0.251805	0.00225924	N/A	0.901961	393519	97895.9	-0.0121981	-0.02999808938620752,0.00560183956675853
GLN211B,GLN249	Unrelated	NA	11.1055	0.998814	0.248475	0.0020735	N/A	0.869281	301885	75100	0.00118553	-0.01515107433664423,0.017522128053558825
GLN211B,GLN250	Unrelated	NA	12.9708	0.994289	0.24735	0.00168853	N/A	0.862745	310815	77321.6	0.0057106	-0.007592951417262465,0.01901414514020428
GLN211B,GLN253	Unrelated	NA	10.7888	0.999142	0.248557	0.00214191	N/A	0.895425	356152	88600.1	0.000858385	-0.016017193793493905,0.017733964101416293
GLN211B,GLN255	Unrelated	NA	9.17781	0.986196	0.245336	0.00216698	N/A	0.810458	386922	96254.7	0.0138042	-0.0032689501322642513,0.030877285257550516
GLN211B,GLN256	Unrelated	NA	9.70535	0.981688	0.244215	0.00193364	N/A	0.849673	332531	82723.8	0.0183121	0.003077407006953574,0.033546828135399116
GLN211B,GLN257	Unrelated	NA	8.50963	0.998087	0.248294	0.00268477	N/A	0.856209	343592	85475.5	0.0019128	-0.01923981930118837,0.023065419511252655
GLN211B,GLN258	Unrelated	NA	12.5313	1.00605	0.250275	0.00198116	N/A	0.908497	325874	81067.8	-0.00604698	-0.02165608461603548,0.009562124299058741
GLN211B,GLN260	Unrelated	NA	10.2211	0.996243	0.247836	0.00219033	N/A	0.882353	336465	83702.5	0.00375749	-0.01349956941119906,0.0210145494437553
GLN211B,GLN261	Unrelated	NA	10.291	1.00075	0.248957	0.00228445	N/A	0.875817	360387	89653.6	-0.000751834	-0.018750477511112914,0.017246808783892172
GLN211B,GLN262	Unrelated	NA	8.40894	1.0013	0.249093	0.00281184	N/A	0.915033	389353	96859.5	-0.00129593	-0.023449731109304046,0.02085787156546238
GLN211B,GLN263	Unrelated	NA	7.86649	0.982065	0.244309	0.00239759	N/A	0.796053	286273	71216.2	0.0179345	-0.0009554999041364448,0.03682458756101813
GLN211B,GLN265	Third Degree	0.300424	3.39606	0.949315	0.236161	0.00315465	N/A	0.69281	331629	82499.5	0.0506847	0.025829952366242748,0.07553939243975794
GLN211B,GLN266	Unrelated	NA	5.79849	0.95583	0.237782	0.0021271	N/A	0.686275	364199	90601.9	0.0441702	0.027411330260474938,0.06092914653376324
GLN211B,GLN267	Unrelated	NA	7.73965	0.997308	0.248101	0.00292682	N/A	0.908497	269302	66994.3	0.00269201	-0.020367664299555548,0.025751677323168902
GLN211B,GLN268A	Unrelated	NA	10.2786	0.992058	0.246795	0.00207679	N/A	0.849673	337094	83859	0.00794176	-0.008420760469562586,0.024304278963721396
GLN211B,GLN268B	Unrelated	NA	4.18419	1.00015	0.248808	0.00558285	N/A	0.736842	11953	2973.55	-0.000150717	-0.044136640070175724,0.0438352059678502
GLN211B,GLN269	Unrelated	NA	13.0917	1.00891	0.250987	0.00195081	N/A	0.941176	408112	101526	-0.00891239	-0.024282322527313917,0.006457550351898244
GLN211B,GLN270B	Unrelated	NA	3.87237	0.958885	0.238542	0.00338143	N/A	0.664474	31638	7870.6	0.0411145	0.014473090305861424,0.06775598542897841
GLN211B,GLN275	Unrelated	NA	11.0513	1.00294	0.249501	0.00217649	N/A	0.908497	494675	123060	-0.00293785	-0.020085867282561055,0.014210159435049708
GLN211B,GLN276	Unrelated	NA	7.54476	0.983224	0.244597	0.00253802	N/A	0.823529	483841	120365	0.0167763	-0.003220110521852341,0.03677278211211643
GLN211B,GLN277	Unrelated	NA	11.4871	1.00839	0.250859	0.00221208	N/A	0.921569	313611	78017.1	-0.00839413	-0.025822572698186712,0.009034309434403469
GLN211B,GLN279	Unrelated	NA	10.0916	0.994472	0.247395	0.00217477	N/A	0.815789	93959	23374.2	0.00552798	-0.011606530622377688,0.022662481448271966
GLN211B,GLN280	Unrelated	NA	10.8944	1.00492	0.249995	0.00225313	N/A	0.908497	374136	93073.9	-0.00492148	-0.022673337557554078,0.01283038258320968
GLN211B,GLN282	Unrelated	NA	8.78129	0.98996	0.246273	0.00237146	N/A	0.869281	360442	89667.3	0.0100402	-0.00864397750446664,0.02872438448598367
GLN211B,GLN284	Unrelated	NA	12.4794	1.00849	0.250884	0.00203819	N/A	0.895425	364436	90660.9	-0.00849466	-0.024553079123234227,0.007563751961647373
GLN211B,GLN285A	Unrelated	NA	11.7271	1.00306	0.249533	0.00205374	N/A	0.908497	371715	92471.7	-0.00306401	-0.019244925549984828,0.01311690185711192
GLN211B,GLN285B	Unrelated	NA	14.2498	1.00413	0.249797	0.00170875	N/A	0.895425	323246	80414	-0.00412843	-0.017591214819336898,0.009334352495808497
GLN211B,GLN287	Unrelated	NA	13.7692	1.01471	0.252429	0.00195953	N/A	0.928105	271882	67636.2	-0.0147084	-0.030147109930613605,0.0007302104106556434
GLN211B,GLN288	Unrelated	NA	10.8026	1.01447	0.252369	0.00249209	N/A	0.934641	314868	78329.8	-0.0144668	-0.034101372462294804,0.005167777692833692
GLN211B,GLN289B	Unrelated	NA	8.76742	1.00767	0.25068	0.00287787	N/A	0.848684	53339	13269.2	-0.00767486	-0.030348904379075,0.014999175972129072
GLN211B,GLN291	Unrelated	NA	12.7119	0.99935	0.248609	0.00182197	N/A	0.901961	394785	98210.8	0.000649596	-0.013705219049289384,0.015004412030635338
GLN211B,GLN294	Unrelated	NA	11.6978	1.01246	0.251869	0.00225863	N/A	0.882353	248768	61886.1	-0.0124568	-0.030251964149990537,0.005338425211087957
GLN211B,GLN298	Unrelated	NA	12.3977	1.01606	0.252765	0.00220335	N/A	0.947712	330707	82270.1	-0.0160558	-0.03341542625247432,0.0013039208420301505
GLN211B,GLN299	Unrelated	NA	14.5436	1.00796	0.250751	0.00173982	N/A	0.915033	338355	84172.7	-0.00796354	-0.02167114319698276,0.005744059616072101
GLN211B,GLN300	Unrelated	NA	9.4969	1.00457	0.249908	0.00257556	N/A	0.895425	162932	40532.6	-0.00457289	-0.02486507478641578,0.015719287311475677
GLN211B,GLN301	Unrelated	NA	10.5435	1.00921	0.251061	0.00242925	N/A	0.895425	215378	53579.7	-0.00920764	-0.02834706864852883,0.009931780602650056
GLN211B,GLN302	Unrelated	NA	12.6409	1.01049	0.25138	0.00205144	N/A	0.947712	288913	71873	-0.0104909	-0.02665375674649552,0.0056718618323754605
GLN211B,GLN305	Unrelated	NA	11.5958	0.992669	0.246946	0.00185397	N/A	0.869281	266823	66377.6	0.0073315	-0.00727548673334154,0.021938481807232332
GLN211B,GLN306	Unrelated	NA	14.3601	1.00708	0.250531	0.00174672	N/A	0.901316	245175	60992.3	-0.00707848	-0.020840487890846946,0.006683523109347087
GLN211B,GLN307	Unrelated	NA	13.5829	1.00168	0.249187	0.00174774	N/A	0.934641	372880	92761.5	-0.00167652	-0.01544652167557492,0.012093474017759287
GLN211B,GLN308	Unrelated	NA	13.2183	1.00389	0.249737	0.00183753	N/A	0.888889	405054	100765	-0.00388606	-0.018363495654042272,0.010591384491508758
GLN211B,GLN309	Unrelated	NA	13.963	1.01101	0.25151	0.00186647	N/A	0.928105	406561	101140	-0.0110113	-0.02571675412174055,0.0036942183091331696
GLN211B,GLN310B	Unrelated	NA	13.7372	1.0068	0.250461	0.00182083	N/A	0.934641	330726	82274.8	-0.00679651	-0.021142361295377672,0.007549341638587954
GLN211B,GLN311	Unrelated	NA	6.0509	1.00447	0.249883	0.00403826	N/A	0.789474	21406	5325.18	-0.0044735	-0.03628991206268479,0.027342916284165693
GLN211B,GLN313	Unrelated	NA	13.3091	1.0063	0.250338	0.00187012	N/A	0.928105	271693	67589.2	-0.00630043	-0.021034633305531326,0.008433769315939957
GLN211B,GLN315	Unrelated	NA	13.3512	1.00401	0.249767	0.00182145	N/A	0.875817	324791	80798.4	-0.00400545	-0.018356231961202486,0.01034533831052895
GLN211B,GLN317	Unrelated	NA	7.58143	0.989814	0.246236	0.00274198	N/A	0.830065	306941	76357.8	0.0101865	-0.011416919767715715,0.03178984215704358
GLN211B,GLN319	Unrelated	NA	8.93083	0.987824	0.245741	0.00227226	N/A	0.843137	353624	87971.2	0.0121763	-0.005726261514932666,0.03007882296470416
GLN211B,GLN320	Unrelated	NA	10.3644	1.01253	0.251888	0.00255099	N/A	0.921569	342637	85237.9	-0.0125306	-0.03262917056559658,0.007568068476499407
GLN211B,GLN321	Unrelated	NA	8.15466	0.983545	0.244677	0.00235799	N/A	0.777778	297609	74036.3	0.0164553	-0.0021227164100342186,0.0350333640818646
GLN211B,GLN322	Unrelated	NA	9.56373	0.990114	0.246311	0.00218147	N/A	0.830065	275826	68617.3	0.00988565	-0.0073015881617686865,0.027072888848687145
GLN211B,GLN325	Unrelated	NA	5.45856	0.963505	0.239691	0.00260935	N/A	0.712418	489592	121796	0.0364952	0.01593676848269512,0.05705360754981678
GLN211B,GLN326	Unrelated	NA	12.323	1.00441	0.249867	0.00198155	N/A	0.908497	367620	91453	-0.00440717	-0.02001933337807839,0.011204991075944986
GLN212,GLN204	Unrelated	NA	12.9125	0.993766	0.247219	0.00168607	N/A	0.869281	512666	127536	0.00623426	-0.007049853640025104,0.019518378163117987
GLN212,GLN210	Second Degree	3.71397	8.76964	0.878359	0.21851	0.00186823	N/A	0.379085	474025	117923	0.121641	0.10692207303227418,0.13636066602205446
GLN212,GLN213	First Degree	5.14368	14.0193	0.762172	0.189606	0.00243409	Siblings	0.437908	187257	46584	0.237828	0.21865066208440834,0.25700578867577695
GLN212,GLN214	Unrelated	NA	9.93142	0.974213	0.242355	0.00170238	N/A	0.823529	431994	107467	0.0257873	0.012374649036662003,0.0391999794026748
GLN212,GLN215A	Unrelated	NA	9.56816	0.986696	0.245461	0.00209158	N/A	0.882353	490991	122144	0.0133039	-0.0031751204359001875,0.029783000535117295
GLN212,GLN215B	Unrelated	NA	11.9702	0.990249	0.246345	0.0017457	N/A	0.856209	536667	133507	0.00975104	-0.004002899662700472,0.023504977623528617
GLN212,GLN216	Third Degree	3.02201	2.87403	0.929099	0.231132	0.00197779	N/A	0.640523	603135	150042	0.0709007	0.0553182582138559,0.08648323960642094
GLN212,GLN220	Unrelated	NA	10.8786	0.979707	0.243722	0.00167981	N/A	0.836601	469022	116679	0.020293	0.007058162088912355,0.03352781705549063
GLN212,GLN221B	Second Degree	2.20811	9.10755	0.887956	0.220897	0.00206106	N/A	0.503268	372875	92760.2	0.112044	0.09580555379754101,0.12828268462321862
GLN212,GLN223	Third Degree	0.787556	4.64328	0.946327	0.235418	0.0021472	N/A	0.69281	280212	69708.4	0.0536726	0.036755325336522995,0.07058989546560827
GLN212,GLN224	First Degree	3.12919	15.1305	0.780368	0.194132	0.0025545	Siblings	0.45098	122128	30381.8	0.219632	0.19950584897259852,0.2397583475644511
GLN212,GLN225	Unrelated	NA	17.8822	1.00828	0.25083	0.00141942	N/A	0.915033	529509	131726	-0.00828133	-0.019464625117669863,0.002901962183796323
GLN212,GLN226	Unrelated	NA	11.552	1.00154	0.249153	0.00205205	N/A	0.875817	328705	81772.1	-0.00154021	-0.017707828313452693,0.014627400296675367
GLN212,GLN227	Unrelated	NA	6.87014	0.95676	0.238013	0.00182898	N/A	0.75817	496329	123472	0.04324	0.028829935284553316,0.057650163578485444
GLN212,GLN229	Unrelated	NA	14.5913	1.00202	0.249273	0.00163278	N/A	0.941176	488008	121402	-0.00201879	-0.014883064745137085,0.010845475883070575
GLN212,GLN231A	Unrelated	NA	7.98333	0.965514	0.240191	0.00184675	N/A	0.79085	289107	71921.2	0.0344856	0.019935471306829593,0.04903568506940426
GLN212,GLN232B	Unrelated	NA	11.8555	1.00163	0.249175	0.00200132	N/A	0.855263	148133	36851.1	-0.00162556	-0.01739344041944265,0.014142318258361285
GLN212,GLN232C	Unrelated	NA	12.0285	0.985093	0.245062	0.00163061	N/A	0.869281	487934	121384	0.0149073	0.002060191545814268,0.027754493389212657
GLN212,GLN235	Third Degree	4.64518	1.38075	0.916991	0.22812	0.00193516	N/A	0.594771	499579	124280	0.0830093	0.0677627120171906,0.09825595326551721
GLN212,GLN236A	Unrelated	NA	11.3345	0.998089	0.248295	0.00201569	N/A	0.901961	464649	115591	0.00191095	-0.01397020740670464,0.017792103728837008
GLN212,GLN236B	Unrelated	NA	10.4334	0.989841	0.246243	0.00199311	N/A	0.915033	547918	136306	0.0101591	-0.005544080634516814,0.02586230509976082
GLN212,GLN237A	Second Degree	2.9038	8.40774	0.882183	0.219461	0.00206181	N/A	0.464052	298021	74138.8	0.117817	0.10157218370822602,0.1340611512892324
GLN212,GLN241	Unrelated	NA	6.69917	0.965587	0.240209	0.00220346	N/A	0.803922	471426	117277	0.0344126	0.01705210728001895,0.0517731779128605
GLN212,GLN242	Unrelated	NA	13.638	0.996346	0.247861	0.00164344	N/A	0.855263	276699	68834.5	0.00365374	-0.009294540020889135,0.01660202079810246
GLN212,GLN243A	Third Degree	2.82685	3.63106	0.932606	0.232005	0.00180571	N/A	0.686275	523666	130273	0.0673938	0.0531670954279874,0.0816205632484229
GLN212,GLN243B	Unrelated	NA	14.7344	0.999436	0.24863	0.00157332	N/A	0.888889	449978	111941	0.000564391	-0.011831387399421743,0.012960169242528905
GLN212,GLN244	Unrelated	NA	11.3155	0.986059	0.245302	0.00175459	N/A	0.836601	483049	120168	0.013941	0.00011695678096580904,0.027764987384425885
GLN212,GLN245A	Unrelated	NA	11.9133	0.990741	0.246467	0.00176431	N/A	0.862745	508758	126564	0.00925935	-0.0046412194756442066,0.02315991221334633
GLN212,GLN245B	Unrelated	NA	11.1567	0.980582	0.24394	0.00165745	N/A	0.843137	526798	131052	0.0194176	0.0063590295920347845,0.032476262821041144
GLN212,GLN246	Unrelated	NA	15.2933	0.997858	0.248237	0.00149015	N/A	0.947712	517142	128650	0.00214217	-0.009598315329513352,0.013882658291819417
GLN212,GLN248	Unrelated	NA	14.5339	1.0065	0.250388	0.00171595	N/A	0.888889	512677	127539	-0.00650131	-0.020020890304452116,0.007018260872217602
GLN212,GLN249	Unrelated	NA	11.8466	0.992143	0.246816	0.00180369	N/A	0.895425	390996	97268.2	0.00785669	-0.0063541713932860015,0.022067560387920147
GLN212,GLN250	Unrelated	NA	10.5862	0.986057	0.245302	0.00187542	N/A	0.823529	399981	99503.4	0.0139433	-0.0008326114376637876,0.02871925544488897
GLN212,GLN253	Unrelated	NA	15.0752	1.00724	0.250572	0.00166658	N/A	0.888889	460019	114439	-0.00724332	-0.02037391342163291,0.005887280835280053
GLN212,GLN255	First Degree	10.1471	11.3509	0.723999	0.18011	0.00216971	Siblings	0.424837	504393	125478	0.276001	0.2589060522886871,0.2930952852524519
GLN212,GLN256	Unrelated	NA	9.99664	0.977	0.243049	0.00176065	N/A	0.810458	431716	107398	0.0229998	0.009128087072765089,0.03687149573986208
GLN212,GLN257	Unrelated	NA	8.01892	0.97834	0.243382	0.00223646	N/A	0.797386	442888	110177	0.0216596	0.004039107943521088,0.03928006576478254
GLN212,GLN258	Unrelated	NA	13.1153	0.991957	0.246769	0.00162568	N/A	0.869281	422289	105053	0.00804334	-0.00476498107779726,0.02085165957623274
GLN212,GLN260	Unrelated	NA	7.87533	0.963948	0.239802	0.00182259	N/A	0.797386	437103	108738	0.0360523	0.021692533817972322,0.05041199464196055
GLN212,GLN261	Unrelated	NA	7.78981	0.958995	0.238569	0.00168442	N/A	0.751634	464565	115570	0.0410054	0.027734273852049473,0.05427648734943251
GLN212,GLN262	Unrelated	NA	7.42934	0.974851	0.242514	0.0022971	N/A	0.823529	501938	124867	0.025149	0.007050731041822234,0.043247235712043655
GLN212,GLN263	Third Degree	1.19284	4.94347	0.944013	0.234842	0.00190034	N/A	0.679739	367242	91358.9	0.055987	0.041014699911160205,0.07095939584728987
GLN212,GLN265	Second Degree	3.69817	4.81919	0.865545	0.215322	0.0027382	N/A	0.411765	426882	106196	0.134455	0.11288192020829357,0.15602906529962035
GLN212,GLN266	Second Degree	4.40294	8.01618	0.873013	0.21718	0.00187793	N/A	0.444444	470974	117164	0.126987	0.11219134712545167,0.1417828221880368
GLN212,GLN267	Unrelated	NA	4.79788	0.957791	0.23827	0.00267238	N/A	0.816993	345159	85865.3	0.0422094	0.021154323030325575,0.06326440691919447
GLN212,GLN268A	Unrelated	NA	8.01755	0.958726	0.238503	0.00162824	N/A	0.777778	433446	107829	0.0412739	0.02844545449846799,0.05410242613534003
GLN212,GLN268B	Unrelated	NA	3.66483	0.96965	0.24122	0.00430365	N/A	0.684211	15177	3775.59	0.0303496	-0.0035578033034942974,0.06425691500217977
GLN212,GLN269	Unrelated	NA	14.17	0.997097	0.248048	0.00159492	N/A	0.882353	526680	131022	0.00290302	-0.009662954279302737,0.015469000677704502
GLN212,GLN270B	Third Degree	1.90659	1.59073	0.927571	0.230752	0.0033343	N/A	0.592105	40368	10042.4	0.0724293	0.04615913842664035,0.098699417610668
GLN212,GLN275	Unrelated	NA	14.5497	1.00176	0.249209	0.0016331	N/A	0.901961	636305	158294	-0.00176375	-0.014630516374501386,0.011103014154056541
GLN212,GLN276	Third Degree	1.0188	4.22904	0.944025	0.234845	0.00222208	N/A	0.732026	625271	155549	0.0559752	0.03846799410283058,0.0734823764598393
GLN212,GLN277	Unrelated	NA	11.5565	1.00368	0.249686	0.00209731	N/A	0.901961	404036	100512	-0.00367944	-0.020203593655906012,0.01284471922364255
GLN212,GLN279	Unrelated	NA	10.1944	0.989592	0.246181	0.00203376	N/A	0.828947	120586	29998.2	0.0104079	-0.005615557072948245,0.02643144733355706
GLN212,GLN280	Unrelated	NA	14.5142	1.00384	0.249726	0.0016727	N/A	0.941176	486361	120992	-0.00384166	-0.01702046369858916,0.009337153652318174
GLN212,GLN282	Unrelated	NA	11.4402	0.988226	0.245841	0.0017826	N/A	0.830065	466325	116008	0.0117736	-0.0022711067924668232,0.02581826411168002
GLN212,GLN284	Unrelated	NA	13.7254	1.00503	0.250021	0.00179034	N/A	0.895425	470044	116933	-0.00502848	-0.019134102647787338,0.009077132979095265
GLN212,GLN285A	Unrelated	NA	14.2976	1.00185	0.24923	0.00166337	N/A	0.901961	479444	119271	-0.00184918	-0.014954496776530388,0.01125613172167251
GLN212,GLN285B	Unrelated	NA	12.0998	0.997488	0.248146	0.00187585	N/A	0.843137	418722	104166	0.00251151	-0.012267878841745827,0.017290898098440068
GLN212,GLN287	Unrelated	NA	14.7449	1.00781	0.250714	0.00171353	N/A	0.908497	352274	87635.3	-0.00781281	-0.021313281703791896,0.00568765534152673
GLN212,GLN288	Unrelated	NA	12.1513	1.01007	0.251275	0.00212543	N/A	0.908497	404724	100683	-0.0100679	-0.026813674620796753,0.006677783675371526
GLN212,GLN289B	Unrelated	NA	10.8107	1.00572	0.250195	0.00228907	N/A	0.848684	68119	16946	-0.00572486	-0.02375986916724607,0.012310145503719814
GLN212,GLN291	Unrelated	NA	15.8423	1.00049	0.248893	0.00147988	N/A	0.908497	511003	127122	-0.00049253	-0.012152170548097627,0.01116711014474818
GLN212,GLN294	Unrelated	NA	13.6802	1.00126	0.249084	0.00172775	N/A	0.895425	319852	79569.7	-0.00126066	-0.014873145677762753,0.012351827476840035
GLN212,GLN298	Unrelated	NA	16.6396	1.0062	0.250313	0.0014943	N/A	0.895425	425292	105800	-0.00620005	-0.0179732949077428,0.005573186464245096
GLN212,GLN299	Unrelated	NA	12.9814	1.00148	0.249138	0.0018249	N/A	0.908497	439592	109357	-0.00147727	-0.015855184259414075,0.012900650615462033
GLN212,GLN300	Unrelated	NA	8.20314	1.00135	0.249107	0.00288408	N/A	0.901961	209882	52212.4	-0.00135187	-0.02407482820860428,0.021371096403193
GLN212,GLN301	Unrelated	NA	12.9851	0.996801	0.247974	0.00173477	N/A	0.908497	276956	68898.4	0.00319945	-0.010468407739697627,0.016867315759678293
GLN212,GLN302	Unrelated	NA	13.0308	0.997178	0.248068	0.00173591	N/A	0.862745	371196	92342.6	0.0028216	-0.010855199985281021,0.016498403577885637
GLN212,GLN305	Unrelated	NA	14.8577	0.999341	0.248606	0.00155867	N/A	0.954248	344424	85682.5	0.000659113	-0.011621254547509324,0.012939481202267327
GLN212,GLN306	Unrelated	NA	15.9243	1.00549	0.250136	0.00155031	N/A	0.882353	315317	78441.5	-0.00548796	-0.01770243298372668,0.006726517395079824
GLN212,GLN307	Unrelated	NA	16.2829	1.00418	0.249809	0.00149613	N/A	0.928105	484057	120419	-0.00417689	-0.01596449216661424,0.007610710558501287
GLN212,GLN308	Unrelated	NA	15.3558	1.00424	0.249824	0.00158744	N/A	0.908497	522523	129988	-0.00423713	-0.016744143058079128,0.008269877850447178
GLN212,GLN309	Unrelated	NA	13.2938	0.997442	0.248134	0.0017065	N/A	0.934641	524378	130450	0.00255801	-0.010887114543986906,0.01600313489020707
GLN212,GLN310B	Unrelated	NA	16.0752	1.01154	0.25164	0.00162935	N/A	0.928105	426017	105980	-0.0115362	-0.02437342011144252,0.0013010871208572142
GLN212,GLN311	Unrelated	NA	6.08398	0.999371	0.248614	0.00380765	N/A	0.72549	27593	6864.32	0.000629327	-0.029370220298145767,0.030628874232941174
GLN212,GLN313	Unrelated	NA	14.8181	0.997139	0.248059	0.00152587	N/A	0.915033	351679	87487.3	0.00286102	-0.009160921790033106,0.014882969323074835
GLN212,GLN315	Unrelated	NA	11.0163	0.992708	0.246956	0.0019524	N/A	0.875817	418086	104007	0.00729174	-0.008090738994306623,0.02267422136368974
GLN212,GLN317	First Degree	1.4241	14.7142	0.795954	0.19801	0.0028903	Siblings	0.405229	397450	98873.8	0.204046	0.1812737916617926,0.2268176620782336
GLN212,GLN319	Unrelated	NA	9.22978	0.975056	0.242565	0.00185452	N/A	0.823529	456517	113568	0.0249444	0.010333168014559725,0.03955571996833054
GLN212,GLN320	Unrelated	NA	7.77419	0.976	0.2428	0.00223197	N/A	0.843137	441240	109767	0.024	0.006414942288005234,0.041585152846584345
GLN212,GLN321	Unrelated	NA	6.73698	0.969443	0.241169	0.00233348	N/A	0.745098	381484	94901.9	0.0305568	0.012171959544361555,0.0489417387991057
GLN212,GLN322	Unrelated	NA	9.87839	0.987578	0.24568	0.00204812	N/A	0.849673	355922	88542.8	0.0124215	-0.0037151138115962407,0.028558135447707536
GLN212,GLN325	Second Degree	4.12431	7.37439	0.872624	0.217083	0.00202825	N/A	0.431373	629925	156707	0.127376	0.11139585852130807,0.14335598274894978
GLN212,GLN326	Unrelated	NA	12.1383	0.991356	0.24662	0.00174422	N/A	0.869281	473449	117780	0.0086438	-0.0050984802143903205,0.022386077056420615
GLN213,GLN204	Unrelated	NA	13.3494	1.00658	0.250408	0.00186973	N/A	0.875817	202298	50325.7	-0.00658229	-0.021313411664558198,0.008148839894575549
GLN213,GLN210	Second Degree	0.738119	9.99733	0.899804	0.223845	0.00217245	N/A	0.51634	189024	47023.6	0.100196	0.08307961116443476,0.11731201029904768
GLN213,GLN214	Unrelated	NA	8.76578	0.983741	0.244726	0.00219917	N/A	0.843137	173051	43050	0.0162591	-0.0010675628419600514,0.033585856257868335
GLN213,GLN215A	Unrelated	NA	8.08888	0.994644	0.247438	0.00271852	N/A	0.856209	196615	48912	0.00535615	-0.01606239953679295,0.026774693708810193
GLN213,GLN215B	Unrelated	NA	9.14624	0.996318	0.247854	0.00244979	N/A	0.875817	211253	52553.5	0.00368158	-0.015619684853205359,0.02298284889961671
GLN213,GLN216	Unrelated	NA	5.96541	0.95573	0.237757	0.00206341	N/A	0.705882	237528	59089.9	0.0442702	0.028013029968140535,0.060527300454221
GLN213,GLN220	Unrelated	NA	10.7541	0.990061	0.246298	0.00193876	N/A	0.861842	186644	46431.5	0.00993918	-0.00533580317819384,0.025214153968698548
GLN213,GLN221B	Second Degree	0.823948	8.22186	0.897711	0.223324	0.00257824	N/A	0.51634	153620	38216.1	0.102289	0.08197604509426214,0.12260261252864126
GLN213,GLN223	Third Degree	1.71519	3.11427	0.936477	0.232968	0.00241457	N/A	0.664474	114342	28444.9	0.0635227	0.04449891019345478,0.08254656933753399
GLN213,GLN224	First Degree	2.12354	13.7512	0.787418	0.195886	0.00293828	Siblings	0.398693	52362	13026.1	0.212582	0.18943163029872104,0.23573165605397758
GLN213,GLN225	Unrelated	NA	15.2509	1.01266	0.251921	0.00173582	N/A	0.921053	209145	52029.1	-0.0126646	-0.026340696109031343,0.0010114754826300396
GLN213,GLN226	Unrelated	NA	8.9052	1.00466	0.249929	0.00274911	N/A	0.869281	134682	33504.9	-0.00465943	-0.0263189543389875,0.01700010424156311
GLN213,GLN227	Unrelated	NA	5.57634	0.95508	0.237596	0.00217839	N/A	0.72549	196321	48838.8	0.04492	0.027757015634387032,0.0620830060124763
GLN213,GLN229	Unrelated	NA	14.7153	1.02029	0.253819	0.00192799	N/A	0.915033	193571	48154.7	-0.0202945	-0.03548467195385599,-0.005104374739163449
GLN213,GLN231A	Unrelated	NA	9.23795	0.987889	0.245758	0.00219848	N/A	0.79085	118446	29465.9	0.0121107	-0.005210607323807515,0.029431954376505032
GLN213,GLN232B	Unrelated	NA	9.31466	1.00335	0.249603	0.00259316	N/A	0.802632	62267	15490.2	-0.00334518	-0.023776052753934792,0.01708569360453138
GLN213,GLN232C	Unrelated	NA	11.6499	0.994706	0.247453	0.00188886	N/A	0.848684	194659	48425.4	0.00529443	-0.009587447688998519,0.0201763146355591
GLN213,GLN235	Third Degree	1.81703	3.5372	0.937217	0.233152	0.00217792	N/A	0.640523	199488	49626.7	0.0627827	0.045623349863417366,0.07994200619333508
GLN213,GLN236A	Unrelated	NA	9.13558	1.00449	0.249888	0.0026752	N/A	0.895425	186956	46509.1	-0.00449144	-0.02556871725476531,0.0165858346391691
GLN213,GLN236B	Unrelated	NA	7.72576	0.984747	0.244976	0.00252761	N/A	0.862745	216801	53933.7	0.0152531	-0.004661243073467072,0.03516752835763795
GLN213,GLN237A	Second Degree	2.52674	6.50103	0.880011	0.218921	0.00258339	N/A	0.431373	122565	30490.5	0.119989	0.09963537918097401,0.14034310356403953
GLN213,GLN241	Unrelated	NA	6.44685	0.976695	0.242973	0.00271832	N/A	0.797386	188338	46852.9	0.023305	0.0018880114035893132,0.04472201707566746
GLN213,GLN242	Unrelated	NA	10.709	1.00141	0.249121	0.00221058	N/A	0.855263	117220	29160.9	-0.00141083	-0.018827462781900485,0.01600579503291464
GLN213,GLN243A	Third Degree	1.45454	3.17156	0.938387	0.233443	0.00252072	N/A	0.644737	207190	51542.7	0.0616135	0.04175330437665443,0.08147363028793314
GLN213,GLN243B	Unrelated	NA	10.0641	0.998059	0.248287	0.00226939	N/A	0.855263	182031	45283.9	0.00194138	-0.01593855768245038,0.019821312537664212
GLN213,GLN244	Unrelated	NA	10.0378	1.00105	0.249032	0.00234955	N/A	0.862745	192493	47886.5	-0.00105356	-0.019565118989302004,0.017457989875190077
GLN213,GLN245A	Unrelated	NA	11.2846	0.996274	0.247843	0.00198458	N/A	0.862745	201930	50234.2	0.00372643	-0.011909587635977166,0.019362443244751677
GLN213,GLN245B	Unrelated	NA	8.81615	0.98768	0.245705	0.00229775	N/A	0.810458	208868	51960.2	0.0123203	-0.005783141157688177,0.03042366038314036
GLN213,GLN246	Unrelated	NA	14.484	1.0083	0.250836	0.00175284	N/A	0.881579	204783	50943.9	-0.0083045	-0.022114673953753168,0.005505665464027929
GLN213,GLN248	Unrelated	NA	13.1249	1.01311	0.252032	0.00202544	N/A	0.908497	202665	50417	-0.0131098	-0.02906775560693313,0.0028480607969304933
GLN213,GLN249	Unrelated	NA	10.3668	0.998238	0.248332	0.00220742	N/A	0.882353	160068	39820.2	0.00176218	-0.01562956826490734,0.01915392592620933
GLN213,GLN250	Unrelated	NA	9.53424	0.995402	0.247627	0.00232619	N/A	0.843137	162951	40537.4	0.00459761	-0.0137298714849537,0.02292509644620961
GLN213,GLN253	Unrelated	NA	12.6003	1.00393	0.249748	0.00192854	N/A	0.869281	184814	45976.2	-0.00393157	-0.019126080155179772,0.0112629324939468
GLN213,GLN255	First Degree	5.19297	13.6388	0.760796	0.189263	0.00247691	Siblings	0.379085	200678	49922.7	0.239204	0.21968939053009515,0.25871925283808817
GLN213,GLN256	Unrelated	NA	8.94914	0.981018	0.244048	0.00207841	N/A	0.738562	174691	43457.9	0.0189825	0.0026072159748633562,0.03535771821975242
GLN213,GLN257	Unrelated	NA	7.58986	0.991258	0.246596	0.00278627	N/A	0.862745	178588	44427.4	0.00874228	-0.013210040646311445,0.03069460758420302
GLN213,GLN258	Unrelated	NA	11.6512	0.998217	0.248327	0.00196363	N/A	0.895425	169724	42222.3	0.00178334	-0.013687627317369621,0.01725430362915926
GLN213,GLN260	Unrelated	NA	8.00493	0.977257	0.243113	0.0022067	N/A	0.776316	176227	43840.1	0.0227429	0.005356888834376201,0.04012892285669349
GLN213,GLN261	Unrelated	NA	6.23851	0.96781	0.240762	0.00245479	N/A	0.75817	187791	46716.8	0.0321903	0.012849660834745969,0.05153100440322285
GLN213,GLN262	Unrelated	NA	6.77162	0.977289	0.243121	0.00260977	N/A	0.856209	201069	50020	0.022711	0.002149215049180711,0.04327272710347334
GLN213,GLN263	Unrelated	NA	6.84855	0.964408	0.239916	0.00211257	N/A	0.717105	150736	37498.6	0.0355918	0.018947420709739926,0.052236242677975275
GLN213,GLN265	Second Degree	1.89127	6.07152	0.883983	0.219909	0.0029289	N/A	0.45098	174968	43526.8	0.116017	0.09294078142889581,0.13909293928361957
GLN213,GLN266	Second Degree	2.05882	9.14576	0.889024	0.221163	0.00208149	N/A	0.48366	190023	47272.1	0.110976	0.09457685798339976,0.12737593384294088
GLN213,GLN267	Unrelated	NA	4.80532	0.960837	0.239028	0.00282594	N/A	0.738562	142586	35471.2	0.0391633	0.016898394884606198,0.061428163981155366
GLN213,GLN268A	Unrelated	NA	6.17807	0.955657	0.237739	0.00198946	N/A	0.718954	175966	43775.1	0.044343	0.0286685877298891,0.06001745250887282
GLN213,GLN268B	Unrelated/Consistent with Third Degree	0.691228	1.05473	0.934567	0.232493	0.00667893	N/A	0.671141	6383	1587.9	0.065433	0.01281128542395054,0.11805462563137753
GLN213,GLN269	Unrelated	NA	11.9325	0.999313	0.248599	0.0019402	N/A	0.895425	210270	52308.9	0.000687047	-0.014599271742592628,0.015973365995120843
GLN213,GLN270B	Unrelated	NA	2.70796	0.957054	0.238087	0.00466719	N/A	0.598684	16725	4160.68	0.0429458	0.006174131310623984,0.07971746104389184
GLN213,GLN275	Unrelated	NA	13.223	1.01333	0.252087	0.00201455	N/A	0.901961	249212	61996.6	-0.0133305	-0.029202679731474838,0.0025416220243501576
GLN213,GLN276	Third Degree	0.0485771	4.24355	0.952594	0.236977	0.00271686	N/A	0.712418	244572	60842.3	0.0474055	0.02600006407185425,0.06881097200271218
GLN213,GLN277	Unrelated	NA	8.82609	1.00305	0.249529	0.00272842	N/A	0.928105	163079	40569.2	-0.00305114	-0.024547652987366914,0.018445378312448274
GLN213,GLN279	Unrelated	NA	7.94173	0.988743	0.24597	0.00258406	N/A	0.743421	51055	12701	0.0112566	-0.009102604764421346,0.03161577459953155
GLN213,GLN280	Unrelated	NA	11.8039	1.00822	0.250815	0.00214906	N/A	0.915033	193768	48203.7	-0.00822072	-0.02515260448635331,0.008711163716685507
GLN213,GLN282	Unrelated	NA	9.76022	0.996784	0.24797	0.00230754	N/A	0.888158	187583	46665.1	0.00321624	-0.014964311442613214,0.021396789727662773
GLN213,GLN284	Unrelated	NA	10.9303	1.01101	0.25151	0.00238442	N/A	0.908497	189845	47227.8	-0.0110146	-0.02980083109425005,0.007771629164758844
GLN213,GLN285A	Unrelated	NA	10.4322	1.00659	0.250411	0.00239285	N/A	0.915033	192899	47987.5	-0.00659444	-0.025447117949111295,0.012258246300781359
GLN213,GLN285B	Unrelated	NA	10.1787	1.00196	0.249258	0.00233918	N/A	0.855263	168757	41981.7	-0.00195953	-0.02038932034370017,0.016470269279861453
GLN213,GLN287	Unrelated	NA	13.4474	1.01295	0.251992	0.0019739	N/A	0.908497	144584	35968.2	-0.01295	-0.028501898392749872,0.0026018256207072255
GLN213,GLN288	Unrelated	NA	9.62994	1.01166	0.251671	0.00272309	N/A	0.862745	165144	41082.9	-0.0116611	-0.0331155990258352,0.009793429586982184
GLN213,GLN289B	Unrelated	NA	7.42686	1.00668	0.250433	0.00336414	N/A	0.776316	29437	7323.05	-0.00668404	-0.03318929981356904,0.019821213737885746
GLN213,GLN291	Unrelated	NA	13.6348	1.01333	0.252086	0.00195369	N/A	0.895425	204192	50796.9	-0.0133293	-0.028721923791938175,0.002063319320369527
GLN213,GLN294	Unrelated	NA	12.0777	1.00505	0.250027	0.00203502	N/A	0.888158	131954	32826.2	-0.00504959	-0.021083000320839495,0.010983824729575885
GLN213,GLN298	Unrelated	NA	13.3895	1.00798	0.250757	0.00189017	N/A	0.901316	173471	43154.4	-0.00798437	-0.022876568070329416,0.006907832388120504
GLN213,GLN299	Unrelated	NA	12.2364	1.00924	0.251069	0.00209379	N/A	0.888889	177565	44172.9	-0.00923859	-0.02573505411977461,0.007257883172146703
GLN213,GLN300	Unrelated	NA	8.53152	1.00226	0.249332	0.00279947	N/A	0.836601	86808	21595.3	-0.00225719	-0.024313539803713542,0.01979915851804393
GLN213,GLN301	Unrelated	NA	11.5336	1.00593	0.250244	0.00214991	N/A	0.861842	110504	27490.1	-0.00592514	-0.022863722926726178,0.011013449076033473
GLN213,GLN302	Unrelated	NA	11.384	0.998035	0.248281	0.00200574	N/A	0.849673	153906	38287.2	0.00196534	-0.013837377925497114,0.017768057256256527
GLN213,GLN305	Unrelated	NA	12.4613	1.00511	0.250042	0.00197363	N/A	0.868421	142404	35425.9	-0.00511233	-0.020662081894797305,0.010437415030972686
GLN213,GLN306	Unrelated	NA	12.4531	1.00558	0.250159	0.00198434	N/A	0.848684	130217	32394.1	-0.00558351	-0.021217665577950053,0.010050637600579039
GLN213,GLN307	Unrelated	NA	14.2518	1.00994	0.251243	0.00180992	N/A	0.907895	193108	48039.5	-0.00993885	-0.02419878224648056,0.004321081862346169
GLN213,GLN308	Unrelated	NA	10.8187	1.00515	0.25005	0.00227405	N/A	0.888889	208054	51757.7	-0.00514583	-0.02306253561162289,0.012770867036694087
GLN213,GLN309	Unrelated	NA	14.1112	1.01252	0.251884	0.00187341	N/A	0.915033	208703	51919.1	-0.0125172	-0.027277380350588215,0.0022428856644230704
GLN213,GLN310B	Unrelated	NA	10.7611	1.0112	0.251556	0.00242615	N/A	0.908497	172212	42841.2	-0.0111986	-0.030313643805482744,0.007916402241256566
GLN213,GLN311	Unrelated	NA	3.56915	0.983926	0.244772	0.00541406	N/A	0.684211	11476	2854.89	0.0160736	-0.026582441855784594,0.0587296772168687
GLN213,GLN313	Unrelated	NA	13.4247	1.01159	0.251653	0.00195195	N/A	0.861842	142963	35565	-0.0115857	-0.026964697414954913,0.0037932150119328895
GLN213,GLN315	Unrelated	NA	11.3828	0.997772	0.248216	0.0020002	N/A	0.869281	170404	42391.5	0.00222829	-0.013530790587977723,0.01798737031267221
GLN213,GLN317	First Degree	1.99068	13.0213	0.787636	0.195941	0.00310715	Siblings	0.392157	161549	40188.6	0.212364	0.1878832421870632,0.23684413396341653
GLN213,GLN319	Unrelated	NA	6.97607	0.972685	0.241975	0.00236912	N/A	0.705882	185800	46221.5	0.0273147	0.008649036025325487,0.04598042367417568
GLN213,GLN320	Unrelated	NA	6.65607	0.993621	0.247183	0.00326549	N/A	0.843137	179211	44582.4	0.00637877	-0.01934925444486858,0.03210679731449774
GLN213,GLN321	Unrelated	NA	3.71858	0.953715	0.237256	0.00317541	N/A	0.647059	157193	39105	0.0462846	0.021266299779428552,0.07130281417626934
GLN213,GLN322	Unrelated	NA	9.69008	0.991172	0.246574	0.00218017	N/A	0.810458	145510	36198.6	0.0088283	-0.008348699945952033,0.026005291564314005
GLN213,GLN325	Second Degree	1.38174	9.5377	0.894387	0.222497	0.00213584	N/A	0.457516	247127	61477.9	0.105613	0.08878529439757324,0.12244086952999331
GLN213,GLN326	Unrelated	NA	8.2569	0.996667	0.247941	0.00272416	N/A	0.869281	190529	47398	0.00333271	-0.018130311113974222,0.024795723584640432
GLN214,GLN204	Unrelated	NA	14.4137	0.998833	0.24848	0.00159793	N/A	0.888889	475539	118300	0.0011665	-0.011423205510374146,0.013756209155779376
GLN214,GLN210	Unrelated	NA	12.4846	0.989014	0.246037	0.00164916	N/A	0.888889	440352	109547	0.0109863	-0.0020069969927481827,0.02397967809432387
GLN214,GLN215A	Unrelated	NA	10.8711	0.996071	0.247793	0.00205543	N/A	0.869281	453193	112741	0.00392914	-0.012265107888831974,0.020123390411242472
GLN214,GLN215B	Unrelated	NA	12.1308	0.999426	0.248628	0.0019108	N/A	0.862745	496232	123448	0.000573536	-0.01448117738192,0.015628249090743555
GLN214,GLN216	Unrelated	NA	10.8538	0.984445	0.244901	0.00179222	N/A	0.849673	553645	137730	0.0155554	0.0014349323930063999,0.029675879132697543
GLN214,GLN220	Unrelated	NA	10.3064	0.98558	0.245183	0.00191484	N/A	0.888889	435450	108327	0.0144197	-0.0006668453645085892,0.02950623925230525
GLN214,GLN221B	Unrelated	NA	5.63583	0.958582	0.238467	0.00230997	N/A	0.745098	345327	85907.1	0.0414182	0.023218448165345438,0.0596178597057824
GLN214,GLN223	Unrelated	NA	8.33751	0.983684	0.244711	0.00231044	N/A	0.823529	260846	64890.7	0.0163158	-0.0018875412431275974,0.034519227628658306
GLN214,GLN224	Unrelated	NA	6.94618	0.97539	0.242648	0.00247618	N/A	0.75817	113032	28119	0.02461	0.005100787723130051,0.04411920502699662
GLN214,GLN225	Unrelated	NA	14.9854	0.999115	0.24855	0.00154164	N/A	0.888889	489555	121787	0.000884843	-0.011261391228561646,0.013031077852865858
GLN214,GLN226	Unrelated	NA	10.627	0.999149	0.248559	0.00217469	N/A	0.875817	305240	75934.7	0.00085149	-0.01628232321058785,0.01798530280203812
GLN214,GLN227	Unrelated	NA	6.90584	0.958449	0.238434	0.00188037	N/A	0.745098	460581	114579	0.0415512	0.026736255776738667,0.056366145477858
GLN214,GLN229	Unrelated	NA	14.6497	1.0044	0.249864	0.00166664	N/A	0.908497	451942	112430	-0.00439596	-0.01752697527569927,0.008735060070993924
GLN214,GLN231A	Unrelated	NA	9.42571	0.98468	0.244959	0.00206998	N/A	0.869281	268955	66908	0.0153199	-0.0009889731779482124,0.03162882253717436
GLN214,GLN232B	Unrelated	NA	10.9066	0.997857	0.248237	0.0020895	N/A	0.868421	136865	34048	0.00214263	-0.01431999457314986,0.01860525304785626
GLN214,GLN232C	Unrelated	NA	13.4155	0.998318	0.248352	0.00170726	N/A	0.915033	451734	112378	0.001682	-0.011769100018039826,0.015133090546400276
GLN214,GLN235	Unrelated	NA	10.6728	0.976016	0.242804	0.00162617	N/A	0.810458	460355	114523	0.0239836	0.01117140201810987,0.036795841644441246
GLN214,GLN236A	Second Degree	1.83876	8.23011	0.88913	0.221189	0.00231627	N/A	0.477124	428457	106587	0.11087	0.09262114006349495,0.12911976057446597
GLN214,GLN236B	Third Degree	0.686146	4.15784	0.946485	0.235457	0.00240734	N/A	0.732026	504949	125616	0.0535148	0.03454798691465848,0.07248161055543807
GLN214,GLN237A	Unrelated	NA	6.69371	0.960101	0.238845	0.00200138	N/A	0.777778	275543	68546.9	0.0398986	0.02413023685895487,0.055666921076370515
GLN214,GLN241	Unrelated	NA	10.1142	0.991141	0.246567	0.002088	N/A	0.895425	436807	108665	0.00885867	-0.007592172916866834,0.025309520846176846
GLN214,GLN242	Unrelated	NA	9.79381	0.987168	0.245578	0.00205538	N/A	0.881579	255715	63614.3	0.0128321	-0.0033616842994828103,0.029025931918308163
GLN214,GLN243A	Second Degree	4.57063	7.20561	0.869863	0.216396	0.00198045	N/A	0.503268	483770	120348	0.130137	0.11453310752988144,0.14574000877597704
GLN214,GLN243B	Unrelated	NA	10.9246	0.998034	0.248281	0.00209006	N/A	0.915033	416274	103557	0.0019663	-0.014500783970101086,0.018433379477765424
GLN214,GLN244	Unrelated	NA	13.2144	0.994273	0.247346	0.0016571	N/A	0.908497	446545	111087	0.00572659	-0.007329319810538536,0.01878249002526745
GLN214,GLN245A	Unrelated	NA	13.1399	1.00301	0.249518	0.00183185	N/A	0.921569	470815	117125	-0.003007	-0.01743968697119455,0.011425693519422325
GLN214,GLN245B	Unrelated	NA	13.5169	0.998808	0.248474	0.00170348	N/A	0.941176	486538	121036	0.00119156	-0.012229767506595034,0.014612890403282773
GLN214,GLN246	Unrelated	NA	14.8763	0.998646	0.248433	0.0015451	N/A	0.908497	478281	118982	0.0013542	-0.010819282598617513,0.013527679764599326
GLN214,GLN248	Unrelated	NA	14.7159	1.00049	0.248891	0.00159306	N/A	0.862745	474227	117974	-0.000486461	-0.013037763204921502,0.01206484190071305
GLN214,GLN249	Unrelated	NA	12.206	0.995777	0.24772	0.00182466	N/A	0.882353	362151	90092.4	0.00422262	-0.010153415205411716,0.018598658299974896
GLN214,GLN250	Unrelated	NA	10.4825	0.998545	0.248408	0.00219035	N/A	0.928105	370056	92059	0.00145511	-0.015802115139268588,0.018712331338382945
GLN214,GLN253	Unrelated	NA	14.6192	0.999009	0.248524	0.00157845	N/A	0.915033	424579	105623	0.000990893	-0.011445343362030092,0.013427130249881425
GLN214,GLN255	Unrelated	NA	10.1397	0.975637	0.24271	0.00170235	N/A	0.862745	465915	115906	0.0243632	0.010950733258033111,0.037775571646959966
GLN214,GLN256	Unrelated	NA	10.573	0.988556	0.245923	0.00193656	N/A	0.901961	400019	99512.9	0.0114444	-0.003813323880254774,0.026702050353960206
GLN214,GLN257	Unrelated	NA	9.06752	0.987245	0.245597	0.00222213	N/A	0.862745	408844	101708	0.0127547	-0.004752911178513702,0.03026233507844353
GLN214,GLN258	Unrelated	NA	13.5563	1.00103	0.249027	0.00173934	N/A	0.882353	392379	97612.3	-0.00103208	-0.014735886110947425,0.012671718248566697
GLN214,GLN260	Unrelated	NA	11.6355	0.987666	0.245702	0.0017407	N/A	0.888889	406130	101033	0.0123336	-0.0013810074096000102,0.0260481095446653
GLN214,GLN261	Unrelated	NA	12.4705	0.994423	0.247383	0.00175893	N/A	0.901961	428134	106507	0.00557747	-0.008280698429203988,0.01943562964978896
GLN214,GLN262	Second Degree	1.61483	6.73205	0.888113	0.220936	0.00279413	N/A	0.496732	462799	115131	0.111887	0.08987310816931532,0.13390156190586128
GLN214,GLN263	Unrelated	NA	11.7566	0.988617	0.245939	0.00174289	N/A	0.849673	339902	84557.5	0.0113832	-0.0023486327960781737,0.02511502488945578
GLN214,GLN265	Unrelated	NA	6.84091	0.977299	0.243123	0.00258368	N/A	0.830065	393406	97867.7	0.0227015	0.002345274512381812,0.043057695346889024
GLN214,GLN266	Third Degree	2.36727	3.58912	0.934495	0.232475	0.00195775	N/A	0.699346	434030	107974	0.0655047	0.05008006515837618,0.08092930856944777
GLN214,GLN267	Unrelated	NA	5.93408	0.969351	0.241146	0.00264533	N/A	0.797386	319761	79547.1	0.0306492	0.0098072488593255,0.05149110464122074
GLN214,GLN268A	Unrelated	NA	10.392	0.977433	0.243156	0.00170404	N/A	0.843137	399829	99465.6	0.0225665	0.009140823182477678,0.0359922696938144
GLN214,GLN268B	Third Degree	0.8858	1.71556	0.937163	0.233138	0.00448269	N/A	0.585526	14026	3489.25	0.0628366	0.027518564508222085,0.09815461495913304
GLN214,GLN269	Unrelated	NA	13.2166	0.992854	0.246993	0.00163011	N/A	0.882353	484642	120565	0.00714599	-0.005697214036889298,0.01998920139746265
GLN214,GLN270B	Unrelated	NA	5.80273	0.977629	0.243205	0.00306012	N/A	0.736842	37639	9363.47	0.0223706	-0.0017393276949751561,0.046480599515109036
GLN214,GLN275	Unrelated	NA	15.1136	1.00257	0.249409	0.00158536	N/A	0.888889	584270	145349	-0.00256593	-0.015056624328872777,0.009924765985085179
GLN214,GLN276	Unrelated	NA	7.68635	0.975227	0.242608	0.00223245	N/A	0.797386	574232	142852	0.0247731	0.007184187879832132,0.04236206671224915
GLN214,GLN277	Unrelated	NA	10.5567	0.994227	0.247334	0.0020732	N/A	0.915033	374190	93087.4	0.00577277	-0.010561488258533973,0.02210703500452415
GLN214,GLN279	Unrelated	NA	12.0531	1.0052	0.250063	0.00204218	N/A	0.848684	111592	27760.8	-0.00519512	-0.021284922417940697,0.010894682251904184
GLN214,GLN280	Unrelated	NA	13.7118	1.00561	0.250167	0.00180271	N/A	0.928105	450224	112002	-0.00561259	-0.01981573094279092,0.008590542082006535
GLN214,GLN282	Unrelated	NA	13.1179	0.998007	0.248274	0.00174008	N/A	0.915033	429863	106937	0.00199335	-0.011716346707470892,0.015703047961630343
GLN214,GLN284	Unrelated	NA	12.7041	0.994065	0.247294	0.00171959	N/A	0.875817	433476	107836	0.00593467	-0.007613539833861769,0.019482872213124898
GLN214,GLN285A	Unrelated	NA	14.1422	1.00096	0.249008	0.00166594	N/A	0.908497	442407	110058	-0.000956422	-0.014081981837823745,0.012169137978418367
GLN214,GLN285B	Unrelated	NA	13.3371	0.993525	0.24716	0.00162791	N/A	0.869281	390262	97085.6	0.00647479	-0.006351079717295779,0.019300664351411
GLN214,GLN287	Unrelated	NA	14.4551	0.999554	0.248659	0.00160575	N/A	0.908497	327283	81418.3	0.000445872	-0.012205412018444604,0.013097155468250741
GLN214,GLN288	Unrelated	NA	11.8456	1.00364	0.249676	0.00204529	N/A	0.888889	373276	92860	-0.00363993	-0.019754280062735458,0.012474422269256508
GLN214,GLN289B	Unrelated	NA	7.5152	0.995657	0.24769	0.00295958	N/A	0.835526	63636	15830.7	0.00434276	-0.018975078309666757,0.027660598880919582
GLN214,GLN291	Unrelated	NA	14.0235	1.00584	0.250223	0.00176667	N/A	0.928105	470704	117097	-0.00583966	-0.019758839357046996,0.008079525776172845
GLN214,GLN294	Unrelated	NA	12.494	0.990328	0.246364	0.0016741	N/A	0.888889	298639	74292.5	0.00967156	-0.0035182449270302757,0.022861364499261613
GLN214,GLN298	Unrelated	NA	15.1622	1.00524	0.250074	0.00162416	N/A	0.928105	391916	97497.1	-0.00524041	-0.018036748865878666,0.00755592766717114
GLN214,GLN299	Unrelated	NA	13.0637	1.0017	0.249194	0.00181768	N/A	0.908497	407414	101353	-0.0017018	-0.016022829925713987,0.01261922375095422
GLN214,GLN300	Unrelated	NA	9.26937	1.00308	0.249537	0.00259879	N/A	0.915033	194492	48383.8	-0.00308284	-0.023558058644765643,0.017392377457882545
GLN214,GLN301	Unrelated	NA	12.1055	1.00111	0.249047	0.00194948	N/A	0.908497	255108	63463.3	-0.00111398	-0.016473423463812763,0.014245460786587737
GLN214,GLN302	Unrelated	NA	11.8594	0.992852	0.246992	0.00181663	N/A	0.875817	342270	85146.6	0.00714794	-0.007164808747082467,0.02146069349153234
GLN214,GLN305	Unrelated	NA	13.4155	1.00127	0.249087	0.00176206	N/A	0.915033	320639	79765.5	-0.00127283	-0.01515568414286021,0.012610021315600002
GLN214,GLN306	Unrelated	NA	13.7637	1.00189	0.249241	0.00172865	N/A	0.882353	292420	72745.4	-0.00189123	-0.015510865403114023,0.011728410717252887
GLN214,GLN307	Unrelated	NA	14.6456	1.00435	0.249853	0.00166634	N/A	0.941176	448024	111455	-0.0043508	-0.01747944750894454,0.008777849570376701
GLN214,GLN308	Unrelated	NA	13.5831	0.99796	0.248263	0.00167965	N/A	0.901961	481985	119904	0.00203973	-0.011193831487385357,0.015273288861281613
GLN214,GLN309	Unrelated	NA	13.9705	0.999034	0.24853	0.00165219	N/A	0.882353	483382	120251	0.000965504	-0.01205171247204828,0.013982720347122555
GLN214,GLN310B	Unrelated	NA	12.9147	0.999249	0.248584	0.00179141	N/A	0.921569	394463	98130.7	0.000750971	-0.013363074911651843,0.014865017645195714
GLN214,GLN311	Unrelated	NA	5.16816	0.984815	0.244993	0.00378173	N/A	0.712418	25413	6322	0.0151852	-0.014610196437552039,0.044980509287521314
GLN214,GLN313	Unrelated	NA	13.5031	0.990801	0.246482	0.0015577	N/A	0.901961	328653	81759.1	0.00919919	-0.003073547564093112,0.02147192326375574
GLN214,GLN315	Unrelated	NA	9.57285	0.979967	0.243787	0.00191568	N/A	0.849673	385780	95970.6	0.0200334	0.004940269818526329,0.03512658599302679
GLN214,GLN317	Unrelated	NA	6.85931	0.979616	0.243699	0.0026608	N/A	0.816993	369049	91808.4	0.0203842	-0.0005795473660897763,0.04134799787953424
GLN214,GLN319	Unrelated	NA	12.7194	0.986786	0.245483	0.00157515	N/A	0.869281	419972	104477	0.0132142	0.0008039936801203622,0.02562443488178372
GLN214,GLN320	Unrelated	NA	10.4586	0.991375	0.246625	0.00202479	N/A	0.875817	407060	101264	0.00862547	-0.007327332182909291,0.024578267621094413
GLN214,GLN321	Unrelated	NA	9.33555	0.987079	0.245556	0.0021539	N/A	0.882353	351708	87494.5	0.012921	-0.004049046034599952,0.029891067334588756
GLN214,GLN322	Unrelated	NA	11.6469	0.993534	0.247162	0.00186434	N/A	0.882353	331908	82568.9	0.00646569	-0.008223007526481177,0.021154393387174376
GLN214,GLN325	Unrelated	NA	8.04347	0.964888	0.240036	0.00181358	N/A	0.777778	578260	143854	0.0351116	0.020822767591969077,0.0494003364914887
GLN214,GLN326	Unrelated	NA	10.6966	0.986179	0.245332	0.00185891	N/A	0.849673	436388	108560	0.0138208	-0.0008251437409147726,0.028466711953609697
GLN215A,GLN204	Unrelated	NA	11.4721	1.00105	0.249031	0.00205564	N/A	0.934641	546989	136075	-0.00104621	-0.017242116747759134,0.015149702171498941
GLN215A,GLN210	Unrelated	NA	12.0065	0.985536	0.245172	0.00164279	N/A	0.836601	500897	124608	0.0144638	0.0015207398011381507,0.027406950234724448
GLN215A,GLN215B	First Degree	9.31511	12.1066	0.730967	0.181843	0.00217744	Siblings	0.372549	574936	143027	0.269033	0.25187774936654284,0.2861887180481012
GLN215A,GLN216	Third Degree	2.7497	2.50582	0.9286	0.231008	0.00221883	N/A	0.640523	671089	166947	0.0714001	0.05391850409029515,0.08888171280023908
GLN215A,GLN220	Unrelated	NA	13.7144	0.999869	0.248738	0.00169818	N/A	0.895425	494143	122928	0.000131138	-0.013248435400319657,0.013510710735419916
GLN215A,GLN221B	Unrelated	NA	7.54764	0.982495	0.244416	0.00251303	N/A	0.843137	390863	97235.1	0.0175052	-0.0022943479332497158,0.0373047459538373
GLN215A,GLN223	Unrelated	NA	11.2373	0.994215	0.247331	0.00194736	N/A	0.830065	293477	73008.4	0.00578526	-0.009557505745019578,0.021128017531130482
GLN215A,GLN224	Unrelated	NA	7.09891	0.990123	0.246313	0.0029392	N/A	0.830065	127618	31747.6	0.00987706	-0.013280159599872637,0.033034289185869065
GLN215A,GLN225	Unrelated	NA	17.2521	1.01287	0.251972	0.00153742	N/A	0.947712	564845	140517	-0.0128691	-0.024982021956559457,-0.0007561200762141226
GLN215A,GLN226	Unrelated	NA	14.1152	1.00499	0.250012	0.00174025	N/A	0.928105	349535	86953.9	-0.00499184	-0.018702876521591222,0.008719192059980644
GLN215A,GLN227	Unrelated	NA	14.7036	0.996766	0.247966	0.00153144	N/A	0.915033	527504	131227	0.00323368	-0.008832171019437875,0.015299538048287632
GLN215A,GLN229	Unrelated	NA	12.191	1.00633	0.250346	0.0020423	N/A	0.941176	515407	128218	-0.00633318	-0.022423987665037278,0.009757634673716372
GLN215A,GLN231A	Unrelated	NA	5.84396	0.976482	0.24292	0.0029897	N/A	0.810458	301651	75041.8	0.0235178	-3.7275472956919964e-05,0.04707293712375079
GLN215A,GLN232B	Unrelated	NA	12.9033	1.00038	0.248864	0.00181471	N/A	0.875	155133	38592.5	-0.000376015	-0.014673679382714933,0.013921649583876117
GLN215A,GLN232C	Unrelated	NA	17.058	1.01239	0.251854	0.00154799	N/A	0.947712	518317	128942	-0.012394	-0.024590196661514845,-0.0001977960587967783
GLN215A,GLN235	Unrelated	NA	8.61661	0.986577	0.245431	0.00231914	N/A	0.816993	538436	133947	0.0134225	-0.00484938414066631,0.031694424445684974
GLN215A,GLN236A	Unrelated	NA	14.78	0.999532	0.248654	0.00157009	N/A	0.908497	497772	123831	0.000467638	-0.011902678972518493,0.012837955309121556
GLN215A,GLN236B	Unrelated	NA	13.6117	1.00321	0.249568	0.00177199	N/A	0.908497	597140	148551	-0.00320619	-0.017167240727705424,0.010754870279010066
GLN215A,GLN237A	Unrelated	NA	6.6297	0.968838	0.241018	0.00234853	N/A	0.764706	315694	78535.3	0.0311618	0.012658300053690019,0.049665332825537575
GLN215A,GLN241	Unrelated	NA	13.4883	0.998292	0.248345	0.00169756	N/A	0.869281	499349	124223	0.00170837	-0.011666299462547833,0.015083033982451708
GLN215A,GLN242	Unrelated	NA	12.9325	1.00043	0.248876	0.00181155	N/A	0.835526	291173	72435.2	-0.000425135	-0.014697907160927367,0.013847637165429168
GLN215A,GLN243A	Unrelated	NA	13.4064	0.99781	0.248226	0.00169901	N/A	0.856209	557666	138731	0.00218955	-0.011196489186292298,0.01557559891929556
GLN215A,GLN243B	Unrelated	NA	17.2912	1.00973	0.251192	0.00148884	N/A	0.941176	472722	117599	-0.00973466	-0.0214648752886549,0.001995546109693963
GLN215A,GLN244	Unrelated	NA	11.3062	1.00138	0.249114	0.00209313	N/A	0.888889	521742	129794	-0.00137963	-0.01787088896682746,0.015111638743463919
GLN215A,GLN245A	Unrelated	NA	9.63217	0.991841	0.246741	0.00221055	N/A	0.836601	540653	134498	0.00815942	-0.009256956929491626,0.02557579244215096
GLN215A,GLN245B	Unrelated	NA	10.339	0.995348	0.247613	0.00214382	N/A	0.882353	562317	139888	0.00465222	-0.01223839726273216,0.02154284687054068
GLN215A,GLN246	Unrelated	NA	11.5258	1.00108	0.249038	0.00204668	N/A	0.901961	550824	137029	-0.00107516	-0.017200428255708517,0.015050104032156193
GLN215A,GLN248	Unrelated	NA	12.5681	1.0127	0.25193	0.00210708	N/A	0.915033	546231	135886	-0.0127013	-0.02930247139633119,0.0038998647065739446
GLN215A,GLN249	Unrelated	NA	12.7587	0.997335	0.248107	0.00177597	N/A	0.908497	408678	101667	0.00266521	-0.011327243648587572,0.016657661078937916
GLN215A,GLN250	Unrelated	NA	11.5011	0.992399	0.24688	0.00186343	N/A	0.862745	427577	106368	0.00760069	-0.007080776563262588,0.022282165455918462
GLN215A,GLN253	Unrelated	NA	6.76157	0.964749	0.240001	0.0021523	N/A	0.771242	493252	122706	0.0352505	0.018293071193933783,0.05220795899851691
GLN215A,GLN255	Unrelated	NA	10.7438	0.996003	0.247776	0.0020782	N/A	0.875817	534043	132854	0.0039973	-0.012376360054720672,0.020370951339145262
GLN215A,GLN256	Unrelated	NA	8.12701	0.990149	0.24632	0.00256816	N/A	0.843137	451036	112204	0.00985147	-0.010382432634700487,0.030085364460398088
GLN215A,GLN257	Unrelated	NA	13.4722	1.00055	0.248908	0.00174137	N/A	0.888889	474697	118091	-0.000554384	-0.014274231486194847,0.013165464173339927
GLN215A,GLN258	Unrelated	NA	11.3606	0.999865	0.248737	0.00204995	N/A	0.895425	443091	110228	0.00013515	-0.016015915719455185,0.016286215275032188
GLN215A,GLN260	Unrelated	NA	13.4504	1.00032	0.248849	0.00173979	N/A	0.908497	457410	113790	-0.000316023	-0.014023372969917847,0.013391326922587043
GLN215A,GLN261	Unrelated	NA	9.07583	0.989933	0.246266	0.00229376	N/A	0.875817	498717	124066	0.0100672	-0.008004799104153127,0.028139180276049936
GLN215A,GLN262	Unrelated	NA	13.341	1.00108	0.249039	0.00176833	N/A	0.895425	543673	135250	-0.00108159	-0.015013825652093795,0.012850646024974923
GLN215A,GLN263	Unrelated	NA	10.7552	1.00195	0.249256	0.00221365	N/A	0.888889	390381	97115.2	-0.00195425	-0.01939508020981246,0.01548658496703987
GLN215A,GLN265	Unrelated	NA	9.67801	0.978636	0.243456	0.00186065	N/A	0.823529	456913	113666	0.0213643	0.006704652352255947,0.036023908623222224
GLN215A,GLN266	Unrelated	NA	9.5704	0.977606	0.243199	0.00185481	N/A	0.803922	505618	125783	0.0223938	0.007780246516527416,0.03700745123097338
GLN215A,GLN267	Unrelated	NA	10.6434	1.00278	0.249461	0.00225617	N/A	0.915033	367163	91339.3	-0.00277796	-0.02055376074202344,0.014997840028034636
GLN215A,GLN268A	Unrelated	NA	10.2626	1.00549	0.250135	0.00240555	N/A	0.928105	463881	115400	-0.00548673	-0.024439485557001994,0.013466030756499946
GLN215A,GLN268B	Unrelated	NA	5.65864	0.996828	0.247981	0.00398208	N/A	0.703947	16223	4035.8	0.0031719	-0.028201882550962197,0.0345456900682903
GLN215A,GLN269	Unrelated	NA	12.1177	1.00458	0.24991	0.00201868	N/A	0.941176	571446	142159	-0.00458069	-0.02048537004580264,0.011323980266669916
GLN215A,GLN270B	Unrelated	NA	6.1829	0.974582	0.242447	0.00274934	N/A	0.723684	42566	10589.2	0.0254183	0.003756890211146044,0.04707966349949495
GLN215A,GLN275	Third Degree	3.02093	2.7339	0.928519	0.230988	0.00202632	N/A	0.640523	714912	177849	0.0714815	0.05551660545777764,0.08744631476783699
GLN215A,GLN276	Second Degree	5.45803	6.57941	0.863742	0.214873	0.00193747	N/A	0.424837	694088	172669	0.136258	0.12099335301672631,0.15152311337582802
GLN215A,GLN277	Unrelated	NA	15.0101	1.01354	0.252139	0.00177822	N/A	0.941176	433653	107880	-0.0135428	-0.027552968466022336,0.0004673710636240915
GLN215A,GLN279	Unrelated	NA	12.6251	1.00748	0.250632	0.00199477	N/A	0.861842	128100	31867.5	-0.00748474	-0.023201033771000718,0.008231549972993496
GLN215A,GLN280	Unrelated	NA	12.4533	1.00986	0.251224	0.00206983	N/A	0.921569	513350	127706	-0.00986442	-0.02617209330984812,0.006443260743921063
GLN215A,GLN282	Unrelated	NA	13.7481	1.0015	0.249144	0.00172357	N/A	0.875817	499342	124221	-0.00150153	-0.015081085646445629,0.012078021827387502
GLN215A,GLN284	Unrelated	NA	12.1956	1.00835	0.250847	0.00208266	N/A	0.915033	505981	125873	-0.00834918	-0.024757973510144762,0.008059623357184034
GLN215A,GLN285A	Unrelated	NA	13.7868	1.00393	0.249747	0.0017625	N/A	0.921569	516694	128538	-0.0039277	-0.017814008427591465,0.009958602588470322
GLN215A,GLN285B	Unrelated	NA	13.5173	0.994667	0.247444	0.00162721	N/A	0.875817	438023	108967	0.00533307	-0.007487299987753467,0.018153437812052392
GLN215A,GLN287	Unrelated	NA	9.67192	1.00696	0.250501	0.00259029	N/A	0.928105	366158	91089.2	-0.00695747	-0.02736569687392746,0.01345074977043429
GLN215A,GLN288	Unrelated	NA	16.9569	1.01855	0.253386	0.00164756	N/A	0.934641	432724	107649	-0.018552	-0.03153272928492962,-0.005571317190061599
GLN215A,GLN289B	Unrelated	NA	10.3108	1.00817	0.250802	0.00245896	N/A	0.828947	69836	17373.1	-0.00816634	-0.02753983904970578,0.0112071687218088
GLN215A,GLN291	Unrelated	NA	14.5129	1.01236	0.251845	0.00181887	N/A	0.915033	550767	137014	-0.0123601	-0.02669048184618205,0.0019703530463318544
GLN215A,GLN294	Unrelated	NA	12.0537	1.00869	0.250932	0.00211421	N/A	0.908497	331197	82392	-0.0086903	-0.025347618112789225,0.007967025897279975
GLN215A,GLN298	Unrelated	NA	16.0363	1.0091	0.251035	0.00159554	N/A	0.915033	455726	113371	-0.00910187	-0.02167271672373146,0.0034689694884465078
GLN215A,GLN299	Unrelated	NA	8.42655	0.987315	0.245615	0.00239322	N/A	0.856209	460917	114662	0.0126849	-0.0061707419744240245,0.031540458952327266
GLN215A,GLN300	Unrelated	NA	10.6283	1.00902	0.251015	0.00240551	N/A	0.941176	222254	55290.2	-0.00902145	-0.02797388657838238,0.009930994468608435
GLN215A,GLN301	Unrelated	NA	14.2962	1.00594	0.250247	0.00173463	N/A	0.901961	305910	76101.3	-0.00593506	-0.01960181444725883,0.007731686388271812
GLN215A,GLN302	Unrelated	NA	13.7602	1.00798	0.250755	0.00183918	N/A	0.908497	394117	98044.6	-0.00797985	-0.02247027350880156,0.006510576686031794
GLN215A,GLN305	Unrelated	NA	14.0898	1.00849	0.250883	0.0018052	N/A	0.908497	355026	88319.9	-0.00849256	-0.022715309614141664,0.005730188254529943
GLN215A,GLN306	Unrelated	NA	15.7187	1.01391	0.25223	0.00170383	N/A	0.895425	330702	82268.8	-0.0139075	-0.02733150778659736,-0.0004834459678458459
GLN215A,GLN307	Unrelated	NA	16.7714	1.01504	0.252512	0.00161372	N/A	0.947712	515646	128277	-0.0150422	-0.027756232612252435,-0.0023281081214625837
GLN215A,GLN308	Unrelated	NA	14.5466	1.00273	0.249448	0.00164988	N/A	0.901961	566887	141025	-0.00272527	-0.01572426131360416,0.01027372393442638
GLN215A,GLN309	Unrelated	NA	16.5043	1.00828	0.250829	0.00153783	N/A	0.941176	569420	141655	-0.00827501	-0.020391178837736813,0.0038411598937725736
GLN215A,GLN310B	Unrelated	NA	9.81733	1.00582	0.250218	0.00252308	N/A	0.941176	456362	113529	-0.00581939	-0.025698117441598504,0.014059334854837739
GLN215A,GLN311	Unrelated	NA	6.61299	0.996134	0.247809	0.00338131	N/A	0.72549	29434	7322.31	0.00386573	-0.022774749213828698,0.030506218291646996
GLN215A,GLN313	Unrelated	NA	14.8244	1.0077	0.250685	0.00170241	N/A	0.934641	365103	90826.8	-0.00769821	-0.021111091540317088,0.0057146716603037
GLN215A,GLN315	Unrelated	NA	10.9351	1.00595	0.25025	0.00226809	N/A	0.908497	447097	111224	-0.00594769	-0.023817445913710773,0.011922064478335055
GLN215A,GLN317	Unrelated	NA	11.7583	0.993083	0.24705	0.00183711	N/A	0.856209	413998	102990	0.00691736	-0.007556779830003774,0.02139150069353632
GLN215A,GLN319	Unrelated	NA	15.0107	1.00054	0.248904	0.00156261	N/A	0.895425	489245	121710	-0.000536988	-0.012848411904074885,0.011774436161129453
GLN215A,GLN320	Unrelated	NA	12.8745	0.997971	0.248265	0.00177229	N/A	0.869281	473328	117750	0.00202944	-0.0119339754867991,0.015992846262058227
GLN215A,GLN321	Unrelated	NA	12.7989	0.996214	0.247828	0.00174862	N/A	0.882353	406511	101128	0.00378608	-0.009990868130642967,0.01756303050848805
GLN215A,GLN322	Unrelated	NA	8.35777	0.983119	0.244571	0.002288	N/A	0.849673	368834	91755	0.0168815	-0.0011451511246014477,0.03490808683871327
GLN215A,GLN325	Third Degree	0.980521	5.24953	0.945748	0.235274	0.00187175	N/A	0.679739	705331	175465	0.0542525	0.039505384403541524,0.06899952578200778
GLN215A,GLN326	Unrelated	NA	10.8141	0.996131	0.247808	0.00206765	N/A	0.901961	510791	127070	0.00386913	-0.012421382996389698,0.02015964428238012
GLN215B,GLN220	Unrelated	NA	13.2966	1.00479	0.249961	0.00184353	N/A	0.934641	541285	134656	-0.00478516	-0.019309855063838664,0.009739543380167715
GLN215B,GLN223	Unrelated	NA	10.4042	0.996793	0.247973	0.00216493	N/A	0.875817	319608	79509	0.00320706	-0.013849901251463896,0.02026401329156457
GLN215B,GLN225	Unrelated	NA	15.0851	1.00867	0.250928	0.00168906	N/A	0.901961	617676	153659	-0.00867199	-0.021979654222820486,0.004635672561350267
GLN215B,GLN227	Unrelated	NA	11.122	1.00043	0.248877	0.00210655	N/A	0.908497	576706	143467	-0.000429744	-0.017026720141492306,0.016167232841394978
GLN215B,GLN229	Unrelated	NA	15.9426	1.00672	0.250442	0.00156777	N/A	0.928105	563914	140285	-0.00672149	-0.01907356865392381,0.0056305944259007114
GLN215B,GLN231A	Unrelated	NA	10.135	0.982049	0.244305	0.00186053	N/A	0.843137	328553	81734.2	0.0179514	0.0032926772357001737,0.03261003473538446
GLN215B,GLN232C	Unrelated	NA	15.7611	1.01007	0.251275	0.00163864	N/A	0.941176	565568	140697	-0.0100675	-0.02297788122037101,0.002842941537539367
GLN215B,GLN243A	Unrelated	NA	13.0014	0.998875	0.24849	0.00177229	N/A	0.869281	609464	151617	0.00112497	-0.012838482933989863,0.01508842851978636
GLN215B,GLN243B	Unrelated	NA	11.7434	1.00538	0.250108	0.00209986	N/A	0.908497	515650	128278	-0.00537562	-0.021919925255565822,0.01116868839883919
GLN215B,GLN248	Unrelated	NA	13.6917	1.00298	0.24951	0.00175744	N/A	0.882353	596452	148380	-0.00297504	-0.01682147935706204,0.01087139974943365
GLN215B,GLN256	Unrelated	NA	12.0222	0.994017	0.247282	0.00181614	N/A	0.882353	492644	122555	0.00598272	-0.008326185535224882,0.02029162951203065
GLN215B,GLN280	Unrelated	NA	13.6642	1.012	0.251755	0.00192524	N/A	0.921569	561673	139728	-0.0119978	-0.027166284323027978,0.003170754780680905
GLN215B,GLN287	Unrelated	NA	14.2969	1.0082	0.25081	0.00177396	N/A	0.915033	399625	99414.8	-0.00819952	-0.022176077641599005,0.005777034336979729
GLN215B,GLN289B	Unrelated	NA	11.0191	1.00636	0.250353	0.00226016	N/A	0.894737	75781	18852.1	-0.00636191	-0.024169148537785443,0.011445331563286906
GLN215B,GLN294	Unrelated	NA	13.8875	1.00169	0.249191	0.00170969	N/A	0.908497	361096	89830	-0.00169238	-0.015162585417232274,0.011777824649612209
GLN215B,GLN299	Unrelated	NA	10.7185	0.985147	0.245075	0.00183115	N/A	0.836601	503290	125204	0.0148528	0.0004255984483035706,0.029279976133307035
GLN215B,GLN313	Unrelated	NA	15.5244	1.0085	0.250885	0.00163849	N/A	0.921569	399343	99344.7	-0.00849877	-0.02140799431691138,0.004410459897044869
GLN215B,GLN317	Unrelated	NA	8.64891	0.993894	0.247251	0.00252091	N/A	0.869281	451755	112383	0.00610628	-0.01375537767337065,0.025967936274042258
GLN216,GLN204	Unrelated	NA	14.8406	0.998964	0.248513	0.00155414	N/A	0.934641	680678	169332	0.00103639	-0.011208286481673735,0.013281075526039432
GLN216,GLN210	Unrelated	NA	9.67687	0.975361	0.242641	0.00177668	N/A	0.810458	617633	153649	0.0246391	0.010641060644428664,0.03863716534921662
GLN216,GLN215B	Third Degree	1.27813	4.90169	0.94343	0.234697	0.00188696	N/A	0.679739	720255	179178	0.0565699	0.04170294245835252,0.0714367780984749
GLN216,GLN220	Unrelated	NA	12.1657	0.986647	0.245448	0.00164399	N/A	0.882353	606820	150959	0.0133534	0.00040083932083733766,0.026305991013149684
GLN216,GLN221B	Second Degree	1.62486	10.1937	0.893361	0.222242	0.00197336	N/A	0.477124	473957	117906	0.106639	0.09109155445277353,0.12218674016975692
GLN216,GLN223	Unrelated	NA	8.28317	0.968817	0.241013	0.00187908	N/A	0.764706	355259	88377.9	0.0311831	0.01637830441888368,0.045987989108495976
GLN216,GLN224	Unrelated	NA	6.25608	0.961417	0.239172	0.0021937	N/A	0.686275	155085	38580.5	0.0385829	0.02129925504319121,0.055866454770548725
GLN216,GLN225	Unrelated	NA	17.2171	1.01589	0.252723	0.0015842	N/A	0.908497	704715	175312	-0.0158906	-0.028372075888655077,-0.003409081820678575
GLN216,GLN226	Unrelated	NA	11.8241	1.00488	0.249984	0.00207504	N/A	0.928105	426980	106220	-0.00487706	-0.02122583027540246,0.011471700688652199
GLN216,GLN227	Unrelated	NA	7.56472	0.959503	0.238696	0.00175127	N/A	0.732026	654456	162809	0.0404967	0.026698928033422983,0.054294503553051
GLN216,GLN229	Unrelated	NA	18.178	1.00833	0.250844	0.00139705	N/A	0.934641	634124	157751	-0.00833438	-0.019341366488504597,0.0026726039792567286
GLN216,GLN231A	Unrelated	NA	6.04683	0.961743	0.239253	0.00228304	N/A	0.75817	363924	90533.5	0.0382565	0.020269040443163498,0.056243989081281004
GLN216,GLN232B	Unrelated	NA	13.9418	1.01022	0.251312	0.0018551	N/A	0.901316	188511	46895.9	-0.0102153	-0.024831129684979455,0.004400576399397936
GLN216,GLN232C	Unrelated	NA	16.7678	1.0085	0.250886	0.00151705	N/A	0.934641	643305	160035	-0.00850312	-0.02045557084043574,0.0034493308150301116
GLN216,GLN235	Third Degree	0.149717	5.91739	0.951968	0.236821	0.00192202	N/A	0.738562	680956	169402	0.0480317	0.032888603253129665,0.06317484429501333
GLN216,GLN236A	Unrelated	NA	15.6995	1.00707	0.250529	0.00159756	N/A	0.888889	623237	155043	-0.0070698	-0.01965658903932372,0.005516995480657823
GLN216,GLN236B	Unrelated	NA	10.0419	0.999696	0.248695	0.00231495	N/A	0.888889	761898	189538	0.000304014	-0.0179349038754039,0.0185429311347635
GLN216,GLN237A	Second Degree	2.29661	9.0269	0.887236	0.220718	0.00205963	N/A	0.509804	390000	97020.4	0.112764	0.09653689963813311,0.12899150047886015
GLN216,GLN241	Unrelated	NA	8.25612	0.984912	0.245017	0.00237021	N/A	0.823529	618333	153823	0.0150882	-0.0035860905849166534,0.0337624621967062
GLN216,GLN242	Unrelated	NA	14.9201	1.00623	0.25032	0.00166698	N/A	0.927632	355090	88335.9	-0.00622783	-0.019361557487663952,0.006905888079372825
GLN216,GLN243A	Third Degree	1.42884	4.24117	0.941312	0.234171	0.00205663	N/A	0.666667	695574	173038	0.0586875	0.042483826863469035,0.0748911745591601
GLN216,GLN243B	Unrelated	NA	15.9528	1.0062	0.250313	0.00155867	N/A	0.921569	578443	143899	-0.00620253	-0.01848290119453238,0.006077849687079631
GLN216,GLN244	Unrelated	NA	11.496	0.983286	0.244612	0.00166704	N/A	0.843137	657714	163620	0.016714	0.0035797377009879686,0.029848177174721983
GLN216,GLN245A	Unrelated	NA	12.097	0.988382	0.24588	0.00168901	N/A	0.869281	670046	166688	0.011618	-0.0016893594983738193,0.024925273986238037
GLN216,GLN245B	Unrelated	NA	10	0.977823	0.243253	0.00178052	N/A	0.777778	701018	174392	0.0221769	0.008148611201106468,0.03620518011901683
GLN216,GLN246	Unrelated	NA	14.9204	1.00039	0.248868	0.00156966	N/A	0.908497	683350	169997	-0.000392891	-0.01275988129353852,0.011974099104974788
GLN216,GLN248	Unrelated	NA	15.0189	1.00812	0.250791	0.00168737	N/A	0.921569	681493	169535	-0.00812077	-0.021415127994404266,0.005173585765205886
GLN216,GLN249	Unrelated	NA	14.5314	0.994378	0.247372	0.00150871	N/A	0.908497	497001	123639	0.00562206	-0.006264666121622532,0.017508780563390183
GLN216,GLN250	Unrelated	NA	11.6473	0.991421	0.246636	0.00181914	N/A	0.862745	531017	132101	0.00857886	-0.005753669493726616,0.022911382452741866
GLN216,GLN253	Second Degree	2.16285	10.4761	0.890207	0.221457	0.00184526	N/A	0.496732	616747	153428	0.109793	0.09525463734124313,0.12433135049419623
GLN216,GLN255	Third Degree	1.1141	4.70502	0.944151	0.234877	0.00200393	N/A	0.705882	660419	164293	0.0558495	0.040060985560116225,0.07163794469096757
GLN216,GLN256	Unrelated	NA	10.3713	0.982376	0.244386	0.001826	N/A	0.836601	546545	135964	0.0176236	0.00323700567787419,0.03201027235805057
GLN216,GLN257	Unrelated	NA	10.0354	0.994016	0.247282	0.00217565	N/A	0.830065	592931	147504	0.00598388	-0.011157560341392671,0.023125326094219436
GLN216,GLN258	Unrelated	NA	11.3032	0.983452	0.244654	0.00169913	N/A	0.882353	536730	133523	0.0165478	0.003160770560311726,0.029934816935833657
GLN216,GLN260	Unrelated	NA	11.0956	0.985286	0.24511	0.00177204	N/A	0.882353	555832	138275	0.0147136	0.0007520890961526319,0.02867508087182804
GLN216,GLN261	Unrelated	NA	8.65244	0.971451	0.241668	0.00187463	N/A	0.777778	624447	155344	0.0285489	0.013779127026733482,0.0433185863380364
GLN216,GLN262	Unrelated	NA	8.15426	0.978506	0.243423	0.0022044	N/A	0.810458	685230	170465	0.0214936	0.004125622714721933,0.03886150120009814
GLN216,GLN263	Unrelated	NA	5.99054	0.95329	0.23715	0.00195342	N/A	0.705882	480531	119542	0.0467105	0.03131997515986637,0.0621010029781254
GLN216,GLN265	Second Degree	1.3979	7.45657	0.891449	0.221766	0.00263395	N/A	0.496732	568333	141384	0.108551	0.087798610572989,0.1293030312046762
GLN216,GLN266	Second Degree	2.12319	9.3466	0.888896	0.221131	0.00203336	N/A	0.45098	635931	158201	0.111104	0.09508384549968268,0.12712454352652452
GLN216,GLN267	Unrelated	NA	7.81153	0.974702	0.242477	0.00217995	N/A	0.771242	449548	111834	0.0252982	0.008122910780500887,0.04247354637573829
GLN216,GLN268A	Unrelated	NA	9.12678	0.968939	0.241043	0.00170873	N/A	0.75817	574320	142874	0.0310608	0.017598175700833777,0.0445235068364781
GLN216,GLN268B	Unrelated	NA	3.50936	0.962437	0.239426	0.00398298	N/A	0.664474	19576	4869.93	0.0375628	0.006181903243159127,0.06894368702722689
GLN216,GLN269	Unrelated	NA	14.2033	1.00183	0.249226	0.00167408	N/A	0.895425	725034	180367	-0.00182987	-0.015019542004812826,0.011359806461900613
GLN216,GLN270B	Third Degree	1.61044	2.03809	0.932435	0.231962	0.00319611	N/A	0.631579	51267	12753.7	0.0675654	0.042383982799090614,0.09274672521199956
GLN216,GLN275	First Degree	10.2997	25.6999	0.758855	0.188781	0.00129569	Parent-offspring	0.0326797	950892	236554	0.241145	0.23093644041289565,0.25135335243784024
GLN216,GLN276	First Degree	5.20894	13.9228	0.76145	0.189426	0.00243807	Siblings	0.464052	908259	225948	0.23855	0.2193411766382062,0.2577590568729323
GLN216,GLN277	Unrelated	NA	13.0535	1.01158	0.251651	0.00200731	N/A	0.960784	540102	134361	-0.0115781	-0.0273931834200593,0.004237067281287192
GLN216,GLN279	Unrelated	NA	8.74148	0.988425	0.245891	0.00233859	N/A	0.809211	158184	39351.5	0.0115748	-0.006850337630853184,0.030000006524891872
GLN216,GLN280	Unrelated	NA	15.2082	1.01384	0.252214	0.00175995	N/A	0.960784	631187	157021	-0.0138415	-0.027707679753337155,2.4720575830862804e-05
GLN216,GLN282	Unrelated	NA	9.08803	0.975919	0.24278	0.00190708	N/A	0.79085	625114	155510	0.0240809	0.009055511898166998,0.03910633760101656
GLN216,GLN284	Unrelated	NA	15.3974	1.00901	0.251011	0.00166021	N/A	0.908497	632279	157292	-0.00900706	-0.022087459486615498,0.00407334665486225
GLN216,GLN285A	Unrelated	NA	13.712	1.00253	0.249399	0.00174672	N/A	0.928105	647877	161173	-0.00252785	-0.016289841722863855,0.011234136264619558
GLN216,GLN285B	Unrelated	NA	14.0627	1.0027	0.249441	0.00170615	N/A	0.901961	527888	131323	-0.00269659	-0.01613894809401859,0.01074576007015036
GLN216,GLN287	Unrelated	NA	14.5728	1.00848	0.250879	0.0017451	N/A	0.921569	439937	109443	-0.00847676	-0.022225995758517254,0.005272476030999349
GLN216,GLN288	Unrelated	NA	11.9913	1.0128	0.251955	0.00221049	N/A	0.915033	532802	132545	-0.0128007	-0.03021653634571119,0.004615226858625469
GLN216,GLN289B	Unrelated	NA	11.8911	1.00875	0.250948	0.00214448	N/A	0.901316	81993	20397.4	-0.00875472	-0.02565051918750614,0.008141076783561997
GLN216,GLN291	Unrelated	NA	16.105	1.01297	0.251998	0.00164852	N/A	0.915033	693852	172610	-0.0129726	-0.025960952312347442,1.5677255716974037e-05
GLN216,GLN294	Unrelated	NA	12.4486	1.00951	0.251137	0.00206357	N/A	0.941176	392782	97712.5	-0.00951249	-0.025770853834704555,0.006745867345135482
GLN216,GLN298	Unrelated	NA	17.2798	1.01251	0.251883	0.0015298	N/A	0.960784	566331	140886	-0.0125111	-0.024564029768897044,-0.0004582151793791605
GLN216,GLN299	Unrelated	NA	14.4442	1.00692	0.250492	0.00173387	N/A	0.928105	559482	139183	-0.00692238	-0.020583111727606504,0.006738349863892866
GLN216,GLN300	Unrelated	NA	10.225	1.00793	0.250742	0.00247373	N/A	0.941176	273237	67973.3	-0.00792576	-0.027415652813997358,0.011564140127710097
GLN216,GLN301	Unrelated	NA	14.8854	1.00912	0.251039	0.0017192	N/A	0.941176	396938	98746.4	-0.00912033	-0.022665497634094107,0.0044248311113299806
GLN216,GLN302	Unrelated	NA	12.1807	0.998137	0.248307	0.00187664	N/A	0.895425	484896	120628	0.0018631	-0.012922498390617133,0.016648692729275306
GLN216,GLN305	Unrelated	NA	16.306	1.01155	0.251643	0.00160649	N/A	0.96732	422276	105050	-0.0115494	-0.02420646811914679,0.0011077483695312654
GLN216,GLN306	Unrelated	NA	11.8424	1.00881	0.250962	0.00215445	N/A	0.908497	398164	99051.4	-0.00880965	-0.02578404418363033,0.008164753387927427
GLN216,GLN307	Unrelated	NA	18.0386	1.0138	0.252204	0.00148325	N/A	0.973856	638777	158909	-0.0138018	-0.02548794498749532,-0.002115699764946381
GLN216,GLN308	Unrelated	NA	16.6419	1.01192	0.251735	0.00157957	N/A	0.947712	716924	178349	-0.011918	-0.024363073845904856,0.0005269991819301066
GLN216,GLN309	Unrelated	NA	15.6125	1.00707	0.250529	0.00160646	N/A	0.934641	720723	179295	-0.00706936	-0.019726243132127598,0.005587532009299434
GLN216,GLN310B	Unrelated	NA	12.2618	1.01022	0.251313	0.00210941	N/A	0.960784	567276	141121	-0.0102221	-0.026841623674483568,0.006397409945941686
GLN216,GLN311	Unrelated	NA	7.73917	1.02035	0.253832	0.00366751	N/A	0.803922	36473	9073.4	-0.0203451	-0.04924052592172337,0.00855026689475849
GLN216,GLN313	Unrelated	NA	14.7008	1.00868	0.25093	0.00173339	N/A	0.915033	436161	108504	-0.00868246	-0.02233941412725704,0.004974490024467038
GLN216,GLN315	Unrelated	NA	13.2682	1.00111	0.249047	0.00177859	N/A	0.862745	554952	138056	-0.00111118	-0.015124227629972281,0.012901875319654305
GLN216,GLN317	Unrelated	NA	4.68026	0.956651	0.237986	0.00267896	N/A	0.69281	497684	123809	0.0433492	0.022242264664633624,0.06445604586410815
GLN216,GLN319	Unrelated	NA	12.2447	0.985177	0.245083	0.00160353	N/A	0.875817	612148	152284	0.0148227	0.002188905434380323,0.027456496305117935
GLN216,GLN320	Unrelated	NA	9.51709	0.992428	0.246887	0.00225265	N/A	0.816993	590623	146929	0.00757154	-0.010176512631278483,0.025319594548987228
GLN216,GLN321	Unrelated	NA	5.68985	0.957868	0.238289	0.00225684	N/A	0.718954	497446	123750	0.0421319	0.024350804288640972,0.05991290446953604
GLN216,GLN322	Unrelated	NA	10.3165	0.985212	0.245092	0.00190409	N/A	0.862745	439199	109260	0.0147876	-0.0002143414282382173,0.029789443222823106
GLN216,GLN325	First Degree	9.27591	24.3093	0.760714	0.189243	0.00138884	Parent-offspring	0.0522876	933973	232345	0.239286	0.2283433589409082,0.25022799748511837
GLN216,GLN326	Unrelated	NA	8.39141	0.964338	0.239899	0.00172206	N/A	0.771242	640804	159413	0.0356622	0.022094557836804668,0.049229937723822254
GLN220,GLN223	Unrelated	NA	9.62482	0.991692	0.246704	0.0022084	N/A	0.862745	282197	70202.2	0.00830804	-0.009091387019741385,0.025707457790139113
GLN220,GLN225	Unrelated	NA	15.1772	1.00691	0.25049	0.00165	N/A	0.954248	533641	132754	-0.00691466	-0.019914638244673488,0.006085324205114819
GLN220,GLN227	Unrelated	NA	13.724	0.997356	0.248113	0.00165146	N/A	0.915033	500845	124595	0.00264359	-0.010367846956566076,0.015655030247982385
GLN220,GLN229	Unrelated	NA	16.3918	1.00641	0.250366	0.00152012	N/A	0.934641	491721	122326	-0.0064124	-0.018389023464955873,0.005564213996004725
GLN220,GLN231A	Unrelated	NA	6.20492	0.95485	0.237538	0.00194849	N/A	0.718954	290652	72305.6	0.04515	0.029798272406502478,0.060501679415464006
GLN220,GLN232C	Third Degree	3.94707	2.18442	0.92295	0.229603	0.00190184	N/A	0.607843	490735	122080	0.0770502	0.06206607692514746,0.09203430350444095
GLN220,GLN243A	Unrelated	NA	10.0629	0.977453	0.243161	0.00176026	N/A	0.843137	526938	131087	0.0225465	0.008677891576565466,0.03641512280783692
GLN220,GLN243B	Unrelated	NA	14.016	1.00258	0.249411	0.00170969	N/A	0.947712	451331	112278	-0.00257607	-0.016046307902955602,0.010894172039966473
GLN220,GLN248	Unrelated	NA	14.0789	1.00735	0.250599	0.00178642	N/A	0.941176	516303	128441	-0.00735069	-0.021425420793807298,0.006724043852337628
GLN220,GLN256	Third Degree	3.51458	2.55475	0.925981	0.230357	0.00192132	N/A	0.594771	433797	107916	0.074019	0.05888145212217,0.08915662680579606
GLN220,GLN280	Unrelated	NA	14.1899	1.00401	0.249767	0.00171384	N/A	0.941176	489968	121890	-0.00400769	-0.017510592009493883,0.00949520706746197
GLN220,GLN287	Unrelated	NA	11.9758	1.00866	0.250925	0.00212741	N/A	0.901961	354165	88105.7	-0.00866293	-0.02542422769357393,0.008098372776108632
GLN220,GLN289B	Unrelated	NA	10.205	1.00033	0.248851	0.00229331	N/A	0.848684	68559	17055.4	-0.000325672	-0.018394115391796705,0.0177427710999022
GLN220,GLN294	Unrelated	NA	14.4884	1.00593	0.250246	0.00171157	N/A	0.915033	322059	80118.7	-0.00593212	-0.019417145150185368,0.007552899554678229
GLN220,GLN299	Unrelated	NA	13.2266	0.999591	0.248669	0.00175558	N/A	0.869281	442171	109999	0.000409354	-0.013422406766327383,0.014241115196946647
GLN220,GLN313	Unrelated	NA	10.7094	0.996715	0.247953	0.00210141	N/A	0.888889	355293	88386.4	0.00328511	-0.013271408126911344,0.019841635779964163
GLN220,GLN317	Unrelated	NA	9.46845	0.986364	0.245378	0.00210489	N/A	0.849673	400386	99604.2	0.0136356	-0.002948363136340986,0.030219514156215193
GLN221B,GLN204	Unrelated	NA	11.9327	0.988889	0.246006	0.00172283	N/A	0.849673	406437	101109	0.0111114	-0.002462326619065154,0.024685158173754225
GLN221B,GLN210	Unrelated	NA	8.87587	0.970501	0.241432	0.0018008	N/A	0.777778	377498	93910.3	0.0294995	0.015311452485469107,0.043687495299352515
GLN221B,GLN215B	Unrelated	NA	10.592	0.987508	0.245663	0.00190848	N/A	0.843137	425677	105896	0.0124916	-0.002544833981054607,0.027528081646185212
GLN221B,GLN220	Third Degree	0.220845	5.58164	0.951341	0.236665	0.00200967	N/A	0.712418	374102	93065.5	0.0486591	0.0328253574102097,0.06449279943008018
GLN221B,GLN223	Unrelated	NA	6.45948	0.958562	0.238462	0.00201465	N/A	0.730263	225554	56111.1	0.0414382	0.025565229863128824,0.057311159563280686
GLN221B,GLN224	Second Degree	3.68111	5.70328	0.869476	0.2163	0.00248521	N/A	0.45098	99302	24703.4	0.130524	0.1109438815814579,0.1501046401419967
GLN221B,GLN225	Unrelated	NA	13.3329	1.01419	0.252301	0.00201406	N/A	0.921569	419760	104424	-0.0141937	-0.030061979718630696,0.0016745252905706852
GLN221B,GLN226	Unrelated	NA	8.63884	0.998617	0.248426	0.00265986	N/A	0.856209	265447	66035.3	0.00138319	-0.01957320316295895,0.02233958785410349
GLN221B,GLN227	Third Degree	3.79031	2.16284	0.92328	0.229685	0.00195881	N/A	0.627451	394149	98052.6	0.0767199	0.06128684851234726,0.09215285693883565
GLN221B,GLN229	Unrelated	NA	15.7319	1.01221	0.251809	0.00167563	N/A	0.934641	388751	96709.7	-0.0122147	-0.025416578775738774,0.0009871241764116707
GLN221B,GLN231A	Third Degree	0.35972	5.43831	0.950217	0.236386	0.00201122	N/A	0.712418	233487	58084.6	0.0497832	0.03393731296608951,0.06562910022980892
GLN221B,GLN232B	Unrelated	NA	12.8747	1.00978	0.251203	0.00200039	N/A	0.848684	120369	29944.2	-0.00977695	-0.025537506349552083,0.005983604180470711
GLN221B,GLN232C	Unrelated	NA	12.3025	0.993797	0.247227	0.00177029	N/A	0.908497	388954	96760.2	0.00620314	-0.007744570192554957,0.020150858044514698
GLN221B,GLN235	Second Degree	1.54692	10.0308	0.893724	0.222332	0.0020144	N/A	0.477124	396767	98703.9	0.106276	0.09040513557732353,0.12214704173036663
GLN221B,GLN236A	Unrelated	NA	10.4422	1.00879	0.250958	0.00244296	N/A	0.921569	371046	92305.2	-0.00879432	-0.028041799008056402,0.010453162677537965
GLN221B,GLN236B	Unrelated	NA	7.61248	0.986194	0.245336	0.00261252	N/A	0.823529	433736	107901	0.0138058	-0.006777636073292331,0.03438916139636543
GLN221B,GLN237A	First Degree	8.05124	22.9588	0.763819	0.190015	0.00150417	Parent-offspring	0.0653595	240391	59802.2	0.236181	0.22433029680218264,0.24803231940642656
GLN221B,GLN241	Unrelated	NA	4.53166	0.954417	0.237431	0.00264417	N/A	0.679739	376072	93555.6	0.0455832	0.024750374955094804,0.06641594729352884
GLN221B,GLN242	Unrelated	NA	13.2904	1.00528	0.250084	0.00185368	N/A	0.921053	225672	56140.5	-0.0052814	-0.01988607272198383,0.009323267954150385
GLN221B,GLN243A	Second Degree	3.89306	5.73852	0.868357	0.216021	0.00242143	N/A	0.424837	415371	103332	0.131643	0.11256562919671446,0.15072136240499373
GLN221B,GLN243B	Unrelated	NA	10.5233	1.00839	0.250858	0.00241461	N/A	0.895425	360822	89761.8	-0.00839098	-0.027415098571429375,0.010633138546186582
GLN221B,GLN244	Unrelated	NA	12.9942	0.995021	0.247532	0.00169951	N/A	0.869281	384189	95574.8	0.00497858	-0.008411429861620514,0.018368589433360553
GLN221B,GLN245A	Unrelated	NA	12.2221	0.996609	0.247927	0.00183918	N/A	0.895425	404434	100611	0.0033911	-0.011099370746985478,0.017881566532557965
GLN221B,GLN245B	Unrelated	NA	11.3318	0.988907	0.246011	0.00181458	N/A	0.816993	418612	104138	0.0110934	-0.003203220479566043,0.02539003892018558
GLN221B,GLN246	Unrelated	NA	12.4521	1.00604	0.250272	0.00199353	N/A	0.915033	411984	102489	-0.00603576	-0.02174230190676625,0.009670778438100339
GLN221B,GLN248	Unrelated	NA	14.7228	1.00873	0.250941	0.00173151	N/A	0.934641	406789	101197	-0.00872519	-0.022367360653430535,0.004916978332019371
GLN221B,GLN249	Unrelated	NA	14.1348	1.00188	0.249239	0.00168313	N/A	0.895425	314927	78344.5	-0.00188276	-0.015143701822297621,0.01137817470110513
GLN221B,GLN250	Unrelated	NA	9.02864	0.990947	0.246518	0.00233369	N/A	0.843137	321380	79949.8	0.00905331	-0.009333223691915221,0.027439853678993237
GLN221B,GLN253	Unrelated	NA	14.6694	1.00224	0.249328	0.00162788	N/A	0.915033	367243	91359.2	-0.00224209	-0.01506775514501385,0.010583580500298118
GLN221B,GLN255	Second Degree	0.204121	12.0588	0.904689	0.22506	0.00190185	N/A	0.490196	401853	99969.1	0.0953105	0.080326313666287,0.11029469913071417
GLN221B,GLN256	Unrelated	NA	8.06033	0.968291	0.240882	0.00191481	N/A	0.777778	347340	86407.9	0.0317088	0.01662245423759983,0.04679510640415747
GLN221B,GLN257	Unrelated	NA	4.29846	0.953157	0.237117	0.00271468	N/A	0.712418	354597	88213.2	0.0468435	0.025455172876196346,0.06823181250262146
GLN221B,GLN258	Unrelated	NA	10.9432	0.989136	0.246068	0.00188424	N/A	0.849673	339431	84440.4	0.010864	-0.00398143138076563,0.025709527381461435
GLN221B,GLN260	Unrelated	NA	5.42645	0.954588	0.237473	0.00221601	N/A	0.705882	351067	87335.1	0.045412	0.027952544539329324,0.06287136966352219
GLN221B,GLN261	Unrelated	NA	7.44053	0.96205	0.23933	0.00186566	N/A	0.745098	372081	92562.7	0.0379496	0.023250517119216423,0.05264863166480417
GLN221B,GLN262	Third Degree	0.843211	4.15637	0.945219	0.235143	0.00233242	N/A	0.673203	400404	99608.6	0.0547808	0.036404220802640025,0.07315731976002285
GLN221B,GLN263	Second Degree	2.83599	9.5574	0.884797	0.220111	0.00188183	N/A	0.45098	296759	73824.8	0.115203	0.10037646718390804,0.1300293631440059
GLN221B,GLN265	First Degree	4.89485	12.3852	0.759387	0.188913	0.00269933	Siblings	0.379085	344063	85592.7	0.240613	0.21934517652168378,0.26187988075599283
GLN221B,GLN266	First Degree	6.49335	13.6271	0.751989	0.187073	0.00231827	Siblings	0.431373	375961	93527.9	0.248011	0.2297458017342961,0.26627588840480826
GLN221B,GLN267	Third Degree	1.32644	3.58519	0.940466	0.23396	0.00237418	N/A	0.699346	279458	69520.9	0.0595341	0.04082847943193952,0.07823968856201563
GLN221B,GLN268A	Third Degree	4.37124	1.68612	0.919298	0.228694	0.00192511	N/A	0.601307	348225	86628.1	0.0807019	0.0655344250549001,0.09586942668970248
GLN221B,GLN268B	Second Degree	0.721657	4.29985	0.892777	0.222096	0.00464446	N/A	0.625	12364	3075.8	0.107223	0.07063052056915592,0.1438156884050153
GLN221B,GLN269	Unrelated	NA	13.4952	1.00385	0.249729	0.00179919	N/A	0.915033	419079	104254	-0.00385188	-0.018027242050166266,0.010323472085725824
GLN221B,GLN270B	Second Degree	1.58204	5.30689	0.88472	0.220092	0.00338546	N/A	0.480263	32759	8149.47	0.11528	0.08860638433232995,0.1419528431727923
GLN221B,GLN275	Unrelated	NA	15.0184	1.00834	0.250846	0.00169113	N/A	0.947712	498417	123991	-0.00834441	-0.021668425049806223,0.004979600398259804
GLN221B,GLN276	Second Degree	1.46946	7.1344	0.890238	0.221465	0.00271067	N/A	0.470588	490913	122125	0.109762	0.0884049000834693,0.1311183272167859
GLN221B,GLN277	Unrelated	NA	10.1763	1.007	0.250512	0.00246292	N/A	0.928105	323506	80478.7	-0.00699941	-0.026404157646624397,0.012405336414260996
GLN221B,GLN279	Unrelated	NA	7.28898	0.971431	0.241663	0.00222461	N/A	0.710526	97760	24319.8	0.0285688	0.011041683807882029,0.046095994871338565
GLN221B,GLN280	Unrelated	NA	14.6225	1.01011	0.251285	0.00176695	N/A	0.895425	388793	96720.2	-0.0101099	-0.02403132056525193,0.0038114530116194565
GLN221B,GLN282	Unrelated	NA	8.16071	0.967842	0.24077	0.00187757	N/A	0.756579	372687	92713.5	0.0321579	0.01736501103802595,0.046950788432882536
GLN221B,GLN284	Unrelated	NA	14.6931	1.01224	0.251816	0.00179458	N/A	0.915033	376521	93667.3	-0.0122427	-0.026381786605571642,0.0018963027698340774
GLN221B,GLN285A	Unrelated	NA	12.2774	0.991978	0.246775	0.00173707	N/A	0.875817	383155	95317.6	0.00802159	-0.005664394461783786,0.02170756772908277
GLN221B,GLN285B	Unrelated	NA	11.1669	0.996271	0.247843	0.00200544	N/A	0.901961	337000	83835.6	0.00372877	-0.012071585472375985,0.01952912064629921
GLN221B,GLN287	Unrelated	NA	10.9647	1.00375	0.249703	0.00221207	N/A	0.908497	285067	70916.2	-0.00374789	-0.021176228754671057,0.013680441725963489
GLN221B,GLN288	Unrelated	NA	10.1042	1.00947	0.251127	0.00254146	N/A	0.921569	326197	81148.1	-0.0094748	-0.029498300388756213,0.010548698086916594
GLN221B,GLN289B	Unrelated	NA	8.04847	0.993905	0.247254	0.00270932	N/A	0.815789	56355	14019.5	0.00609527	-0.015250804256789246,0.027441341363189414
GLN221B,GLN291	Unrelated	NA	14.6094	1.00698	0.250506	0.0017152	N/A	0.915033	406497	101124	-0.00697759	-0.020491222299831822,0.0065360451580926075
GLN221B,GLN294	Unrelated	NA	17.1582	1.01285	0.251967	0.00154552	N/A	0.927632	259721	64610.9	-0.012848	-0.025024765819411376,-0.0006711963422663114
GLN221B,GLN298	Unrelated	NA	11.2464	1.00524	0.250073	0.00218959	N/A	0.928105	341952	85067.5	-0.00523685	-0.022488096876057215,0.01201439687840564
GLN221B,GLN299	Unrelated	NA	14.4051	1.01084	0.251466	0.00180616	N/A	0.921569	353340	87900.5	-0.010836	-0.025066252868163143,0.003394269205899504
GLN221B,GLN300	Unrelated	NA	8.55802	0.998185	0.248319	0.00267244	N/A	0.869281	169979	42285.7	0.00181463	-0.0192408614152114,0.022870126555702624
GLN221B,GLN301	Unrelated	NA	9.16548	1.00071	0.248947	0.00256384	N/A	0.895425	218657	54395.4	-0.000710069	-0.020909959486741014,0.019489821124299533
GLN221B,GLN302	Unrelated	NA	13.9354	1.00577	0.250206	0.00177664	N/A	0.915033	300472	74748.5	-0.00577241	-0.019770123207763633,0.008225295941319176
GLN221B,GLN305	Unrelated	NA	14.5492	1.0051	0.25004	0.00169027	N/A	0.921053	279763	69596.7	-0.00510461	-0.018421807491858636,0.008212584908305136
GLN221B,GLN306	Unrelated	NA	11.4241	1.00557	0.250155	0.00216271	N/A	0.895425	256257	63749.1	-0.0055665	-0.022605978266167323,0.011472971063960433
GLN221B,GLN307	Unrelated	NA	12.1151	1.00582	0.250219	0.00204465	N/A	0.908497	386261	96090.3	-0.00582495	-0.021934280033322623,0.010284382319899671
GLN221B,GLN308	Unrelated	NA	15.4852	1.01042	0.251363	0.00167349	N/A	0.941176	415949	103476	-0.0104201	-0.023605121332602518,0.002764934788454642
GLN221B,GLN309	Unrelated	NA	15.2445	1.00995	0.251245	0.00169222	N/A	0.96732	417413	103840	-0.00994826	-0.02328083840710475,0.003384310983375922
GLN221B,GLN310B	Unrelated	NA	14.2277	1.00769	0.250683	0.00177364	N/A	0.954248	341156	84869.5	-0.00768836	-0.02166242879253745,0.006285713872872816
GLN221B,GLN311	Unrelated	NA	5.75292	1.00891	0.250987	0.00443933	N/A	0.705882	22284	5543.6	-0.00891151	-0.0438879300515218,0.02606491529490284
GLN221B,GLN313	Unrelated	NA	10.3168	1.00521	0.250067	0.00238627	N/A	0.888889	284176	70694.6	-0.00521173	-0.024012577056115245,0.013589121811863322
GLN221B,GLN315	Unrelated	NA	12.9167	0.99941	0.248624	0.00179423	N/A	0.908497	337108	83862.5	0.000589902	-0.013546402444686205,0.014726207352916758
GLN221B,GLN317	Second Degree	1.03419	7.65624	0.895093	0.222673	0.00268367	N/A	0.48366	320897	79829.7	0.104907	0.08376260275692475,0.1260505243269216
GLN221B,GLN319	Unrelated	NA	6.91313	0.955772	0.237768	0.00178204	N/A	0.712418	366282	91120.1	0.0442284	0.030188124209360657,0.058268684703251215
GLN221B,GLN320	Unrelated	NA	6.91571	0.980132	0.243828	0.00265767	N/A	0.803922	354008	88066.7	0.0198678	-0.0010713773449451056,0.04080693185927652
GLN221B,GLN321	Third Degree	4.03676	0.156832	0.908003	0.225884	0.0027807	N/A	0.568627	308605	76771.8	0.091997	0.07008854108489548,0.11390538768434899
GLN221B,GLN322	Unrelated	NA	9.97888	0.980787	0.243991	0.00185819	N/A	0.784314	288183	71691.4	0.0192127	0.004572411520818607,0.033852903065607565
GLN221B,GLN325	First Degree	5.16115	15.575	0.765832	0.190516	0.00224943	Siblings	0.379085	494194	122941	0.234168	0.2164453577699848,0.2518907189275316
GLN221B,GLN326	Unrelated	NA	9.17089	0.973919	0.242282	0.00183558	N/A	0.784314	378662	94199.9	0.0260815	0.011619396968901683,0.04054358723324791
GLN223,GLN225	Unrelated	NA	12.2474	1.00176	0.249207	0.00193995	N/A	0.908497	315733	78545	-0.00175689	-0.017041251096013673,0.013527462510700302
GLN223,GLN227	Unrelated	NA	11.2866	0.990681	0.246452	0.00186096	N/A	0.823529	297770	74076.3	0.00931935	-0.005342662327044114,0.023981356978835244
GLN223,GLN229	Unrelated	NA	15.0841	1.00296	0.249508	0.00159504	N/A	0.895425	293125	72920.8	-0.00296479	-0.015531744294523225,0.009602159626878187
GLN223,GLN231A	Unrelated	NA	7.81832	0.983167	0.244583	0.00244741	N/A	0.828947	176382	43878.6	0.016833	-0.002449535039701547,0.03611557607671265
GLN223,GLN232C	Unrelated	NA	14.0838	1.0027	0.249441	0.00170361	N/A	0.908497	292277	72709.8	-0.00269774	-0.01612004988084808,0.010724569206888293
GLN223,GLN243A	Third Degree	1.2786	4.43235	0.94263	0.234498	0.00204189	N/A	0.666667	311921	77596.7	0.0573696	0.04128209918119147,0.07345712691928502
GLN223,GLN243B	Unrelated	NA	12.4332	0.9925	0.246905	0.00172573	N/A	0.862745	271283	67487.2	0.00750014	-0.006096451331486339,0.02109673396255346
GLN223,GLN248	Unrelated	NA	13.0054	1.0015	0.249143	0.00182196	N/A	0.875817	305868	76090.9	-0.00149972	-0.01585451655442091,0.012855086546068456
GLN223,GLN256	Unrelated	NA	12.0281	0.996655	0.247938	0.00186979	N/A	0.881579	260089	64702.4	0.00334498	-0.011386633887457509,0.018076587210981356
GLN223,GLN280	Unrelated	NA	11.9731	1.00581	0.250216	0.00206859	N/A	0.915033	291145	72428.2	-0.00580934	-0.02210724171645269,0.010488560603785627
GLN223,GLN287	Unrelated	NA	13.4655	1.00949	0.251131	0.0019073	N/A	0.888158	213761	53177.4	-0.00948907	-0.02451623943053186,0.005538098835254499
GLN223,GLN289B	Unrelated	NA	7.99376	1.01021	0.251309	0.00323517	N/A	0.828947	42390	10545.4	-0.0102059	-0.03569502097195186,0.015283147520917518
GLN223,GLN294	Unrelated	NA	10.4052	1.00138	0.249115	0.00227452	N/A	0.901961	196018	48763.5	-0.00138497	-0.01930532492520865,0.01653537677852058
GLN223,GLN299	Unrelated	NA	10.2353	1.00222	0.249323	0.00233262	N/A	0.888889	264837	65883.6	-0.00222226	-0.020600370173291648,0.016155854326389673
GLN223,GLN313	Unrelated	NA	11.4686	1.00576	0.250204	0.00215859	N/A	0.921569	214309	53313.7	-0.00576358	-0.02277057333684545,0.011243413280633545
GLN223,GLN317	Second Degree	1.66109	9.0239	0.891676	0.221822	0.00218271	N/A	0.529412	241247	60015.1	0.108324	0.09112733552835064,0.12552139806925064
GLN224,GLN204	Unrelated	NA	10.4526	0.995408	0.247628	0.00212196	N/A	0.836601	132170	32880	0.00459171	-0.01212671637282656,0.02131014214289859
GLN224,GLN210	Third Degree	5.2795	0.132363	0.907396	0.225733	0.00215473	N/A	0.529412	123513	30726.4	0.0926035	0.07562692799350544,0.1095801463130154
GLN224,GLN215B	Unrelated	NA	5.85457	0.959467	0.238687	0.00226128	N/A	0.738562	137938	34314.9	0.0405329	0.02271685188060108,0.05834900638481116
GLN224,GLN220	Unrelated	NA	6.36376	0.971668	0.241722	0.00255731	N/A	0.797386	121772	30293.3	0.0283318	0.00818334648460865,0.04848017565718861
GLN224,GLN223	Third Degree	2.66254	1.87473	0.925618	0.230266	0.00257007	N/A	0.644737	74948	18644.8	0.0743819	0.054132973106053556,0.09463089481068312
GLN224,GLN225	Unrelated	NA	10.2024	0.992116	0.246809	0.00209372	N/A	0.830065	136320	33912.4	0.00788421	-0.008611676615902907,0.024380098936901084
GLN224,GLN226	Unrelated	NA	6.95759	0.979434	0.243654	0.00261672	N/A	0.797386	87932	21874.9	0.0205658	-5.075162999585228e-05,0.04118225853759755
GLN224,GLN227	Third Degree	0.519892	4.16096	0.947919	0.235814	0.00249124	N/A	0.69281	128296	31916.2	0.0520813	0.03245347133262761,0.07170912225145815
GLN224,GLN229	Unrelated	NA	10.6733	1.00088	0.248989	0.00220561	N/A	0.882353	126387	31441.3	-0.000879843	-0.01825730802184364,0.016497621337987354
GLN224,GLN231A	Unrelated	NA	7.17569	0.97911	0.243573	0.00252594	N/A	0.745098	77919	19383.9	0.0208903	0.000989053343630926,0.04079150877564502
GLN224,GLN232B	Unrelated	NA	6.30984	0.991898	0.246755	0.00337675	N/A	0.756579	40599	10099.8	0.00810181	-0.018502752459944684,0.03470637694750187
GLN224,GLN232C	Unrelated	NA	8.42953	0.985618	0.245193	0.0023423	N/A	0.784314	127096	31617.7	0.0143816	-0.004072773450016394,0.03283606151034541
GLN224,GLN235	Third Degree	0.444901	4.61385	0.949002	0.236084	0.00230513	N/A	0.69281	130081	32360.3	0.0509975	0.03283591898895469,0.06915908541061452
GLN224,GLN236A	Unrelated	NA	8.76226	0.991674	0.246699	0.00242527	N/A	0.856209	122234	30408.2	0.00832648	-0.010781618618922614,0.027434586985835382
GLN224,GLN236B	Unrelated	NA	7.04933	0.979969	0.243787	0.00260154	N/A	0.784314	141603	35226.6	0.020031	-0.00046583532389879445,0.040527917529896845
GLN224,GLN237A	Second Degree	2.9818	4.69411	0.869832	0.216388	0.00303837	N/A	0.490196	80716	20079.7	0.130168	0.10622977067973274,0.1541068326896927
GLN224,GLN241	Unrelated	NA	5.8063	0.963463	0.239681	0.0024513	N/A	0.771242	123051	30611.4	0.0365366	0.017223438898829435,0.05584981432243069
GLN224,GLN242	Unrelated	NA	8.35441	0.982267	0.244359	0.00226357	N/A	0.782895	76404	19007	0.0177328	-0.00010129566912109658,0.035566960178553986
GLN224,GLN243A	Third Degree	3.864	1.04422	0.916223	0.227929	0.00237583	N/A	0.614379	135336	33667.6	0.0837774	0.06505877881141929,0.10249600836129215
GLN224,GLN243B	Unrelated	NA	10.7051	0.995682	0.247696	0.00207825	N/A	0.836601	118710	29531.5	0.00431832	-0.012055695229774909,0.020692341458098073
GLN224,GLN244	Unrelated	NA	10.7961	0.9936	0.247178	0.00201277	N/A	0.849673	126160	31384.9	0.00640008	-0.009458072769880033,0.022258234794805876
GLN224,GLN245A	Unrelated	NA	9.68007	0.9879	0.24576	0.00209835	N/A	0.816993	131612	32741.2	0.0120998	-0.004432561066139505,0.028632164255095925
GLN224,GLN245B	Unrelated	NA	8.94052	0.985565	0.245179	0.00220695	N/A	0.797386	136341	33917.6	0.0144349	-0.0029530995487938028,0.03182286227161096
GLN224,GLN246	Unrelated	NA	10.4386	0.993984	0.247274	0.00209086	N/A	0.869281	133609	33238	0.00601589	-0.010457457423102154,0.022489239508317757
GLN224,GLN248	Unrelated	NA	11.4967	0.994451	0.24739	0.00190854	N/A	0.875817	132471	32954.9	0.00554866	-0.00948823807076446,0.020585557512772773
GLN224,GLN249	Unrelated	NA	7.52038	0.977182	0.243094	0.00234638	N/A	0.810458	104544	26007.4	0.0228183	0.004331739389812926,0.04130488960319343
GLN224,GLN250	Unrelated	NA	6.61339	0.974284	0.242373	0.00255918	N/A	0.738562	105808	26321.9	0.0257159	0.005552770158030407,0.0458790794250295
GLN224,GLN253	Unrelated	NA	9.5034	0.996174	0.247819	0.00235395	N/A	0.849673	120794	30050	0.00382576	-0.014720394769361472,0.02237192179167267
GLN224,GLN255	First Degree	3.19859	12.6947	0.774765	0.192739	0.00293485	Siblings	0.490196	130965	32580.2	0.225235	0.20211216632434437,0.24835809109067042
GLN224,GLN256	Unrelated	NA	6.98141	0.968366	0.240901	0.00221339	N/A	0.732026	113910	28337.4	0.0316341	0.014195329498401892,0.04907287003074408
GLN224,GLN257	Unrelated	NA	5.52072	0.964145	0.239851	0.00260881	N/A	0.705882	115943	28843.2	0.0358552	0.01530109774147325,0.05640938514330863
GLN224,GLN258	Unrelated	NA	9.36967	0.98849	0.245907	0.00218352	N/A	0.816993	110798	27563.3	0.0115101	-0.005693303784138074,0.02871349941024143
GLN224,GLN260	Unrelated	NA	5.73534	0.959961	0.23881	0.0023297	N/A	0.72549	115301	28683.5	0.0400394	0.02168426615139187,0.05839451458857446
GLN224,GLN261	Unrelated	NA	6.98676	0.96844	0.240919	0.00221433	N/A	0.771242	122290	30422.1	0.0315601	0.014113890047634088,0.04900625663355495
GLN224,GLN262	Unrelated	NA	5.7394	0.970141	0.241342	0.00276933	N/A	0.784314	130868	32556.1	0.0298585	0.008039655815582372,0.051677394575425015
GLN224,GLN263	Unrelated	NA	4.61046	0.953805	0.237278	0.00256594	N/A	0.705882	97923	24360.3	0.0461955	0.02597909309134428,0.0664118826846486
GLN224,GLN265	Second Degree	2.07953	5.82536	0.881587	0.219313	0.00295035	N/A	0.496732	113614	28263.8	0.118413	0.0951676518876396,0.14165781833067875
GLN224,GLN266	Second Degree	4.96863	5.51117	0.861802	0.214391	0.00222545	N/A	0.366013	124497	30971.2	0.138198	0.12066452107430516,0.1557320057740672
GLN224,GLN267	Third Degree	0.205481	3.56229	0.950569	0.236473	0.00309497	N/A	0.686275	92539	23021	0.0494314	0.025046932429669343,0.07381586745776494
GLN224,GLN268A	Third Degree	0.279538	5.07689	0.950679	0.236501	0.00217703	N/A	0.705882	114376	28453.4	0.0493213	0.032168986553510956,0.06647358011539851
GLN224,GLN268B	Second Degree	0.0390233	2.70361	0.904916	0.225116	0.00850359	N/A	0.70068	4300	1069.71	0.0950839	0.028086198690784644,0.16208163224033212
GLN224,GLN269	Unrelated	NA	9.54531	0.990653	0.246445	0.00219971	N/A	0.823529	136501	33957.4	0.009347	-0.007984011907241528,0.02667800718514902
GLN224,GLN270B	Unrelated/Consistent with Third Degree	1.51871	0.746943	0.921704	0.229293	0.00514691	N/A	0.611842	11252	2799.16	0.0782962	0.03774491361842853,0.11884744207938386
GLN224,GLN275	Unrelated	NA	11.7339	1.00816	0.250801	0.00216065	N/A	0.882353	162619	40454.8	-0.00816261	-0.02518586261492998,0.008860643086309218
GLN224,GLN276	Third Degree	0.996215	3.34662	0.942372	0.234434	0.00268514	N/A	0.666667	159533	39687.1	0.0576278	0.0364722537415918,0.07878330240530729
GLN224,GLN277	Unrelated	NA	6.91576	0.991862	0.246746	0.00307959	N/A	0.862745	106555	26507.7	0.00813813	-0.016125180422887516,0.03240143540679147
GLN224,GLN279	Unrelated	NA	4.94307	0.967522	0.240691	0.00308364	N/A	0.684211	34106	8484.56	0.0324779	0.008182679727708815,0.056773209304449616
GLN224,GLN280	Unrelated	NA	9.60241	0.999034	0.24853	0.00240376	N/A	0.816993	126532	31477.4	0.000966034	-0.017972600921942045,0.019904669023802685
GLN224,GLN282	Unrelated	NA	6.10361	0.957053	0.238086	0.00207061	N/A	0.743421	122779	30543.8	0.0429473	0.02663349111669679,0.0592611471738642
GLN224,GLN284	Unrelated	NA	8.62732	0.998749	0.248459	0.00266723	N/A	0.797386	123630	30755.5	0.00125105	-0.019763353882116762,0.0222654598532946
GLN224,GLN285A	Unrelated	NA	10.1815	0.989911	0.24626	0.00204413	N/A	0.823529	125083	31116.9	0.010089	-0.006016146848540259,0.026194225410458814
GLN224,GLN285B	Unrelated	NA	7.77125	0.983537	0.244675	0.00247409	N/A	0.830065	110138	27399.1	0.0164629	-0.003029855873768937,0.03595560053409732
GLN224,GLN287	Unrelated	NA	10.5961	1.00289	0.24949	0.00226896	N/A	0.823529	94156	23423.2	-0.00289372	-0.02077027391447235,0.014982839518323313
GLN224,GLN288	Unrelated	NA	7.62302	0.987139	0.245571	0.00263974	N/A	0.843137	107077	26637.6	0.0128608	-0.007937067742322734,0.033658723360533674
GLN224,GLN289B	Unrelated	NA	5.37052	0.992974	0.247023	0.0040172	N/A	0.717105	19144	4762.46	0.00702564	-0.02462484995972066,0.03867613070727479
GLN224,GLN291	Unrelated	NA	10.5591	0.9985	0.248397	0.00217339	N/A	0.823529	132888	33058.6	0.00150014	-0.015623473523914695,0.01862375301253972
GLN224,GLN294	Unrelated	NA	9.68746	0.993751	0.247216	0.00224698	N/A	0.776316	86196	21443	0.00624949	-0.0114539151103389,0.023952902739029183
GLN224,GLN298	Unrelated	NA	10.6955	0.998301	0.248348	0.00214105	N/A	0.836601	112878	28080.7	0.00169861	-0.015170178953002916,0.018567392957799782
GLN224,GLN299	Unrelated	NA	9.72587	0.993452	0.247141	0.00223047	N/A	0.869281	115877	28826.8	0.00654809	-0.011025218496634036,0.024121404694592417
GLN224,GLN300	Unrelated	NA	5.6356	0.987102	0.245562	0.00356904	N/A	0.764706	57061	14195.1	0.0128977	-0.01522184402661178,0.041017278876768565
GLN224,GLN301	Unrelated	NA	8.07145	0.997285	0.248095	0.00280579	N/A	0.849673	72964	18151.3	0.0027149	-0.019391258010876735,0.0248210517129849
GLN224,GLN302	Unrelated	NA	10.1392	0.991993	0.246778	0.00210375	N/A	0.810458	99875	24845.9	0.00800684	-0.008568123366417137,0.024581798254704447
GLN224,GLN305	Unrelated	NA	9.85241	0.990339	0.246367	0.00212323	N/A	0.809211	93174	23178.9	0.00966082	-0.0070675638636543345,0.026389196124355162
GLN224,GLN306	Unrelated	NA	7.17267	0.988767	0.245976	0.00286193	N/A	0.843137	84862	21111.1	0.0112333	-0.01131515618531503,0.033781799188722095
GLN224,GLN307	Unrelated	NA	10.4318	0.994192	0.247325	0.00209718	N/A	0.862745	125814	31298.8	0.00580825	-0.01071491093847261,0.02233140728007561
GLN224,GLN308	Unrelated	NA	10.943	0.996849	0.247986	0.00205962	N/A	0.875817	134963	33574.8	0.0031509	-0.01307635366458796,0.019378162505647757
GLN224,GLN309	Unrelated	NA	11.5543	0.993395	0.247127	0.00187628	N/A	0.888889	135756	33772.1	0.00660504	-0.008177714619182694,0.02138779394176958
GLN224,GLN310B	Unrelated	NA	10.0715	0.992216	0.246834	0.0021234	N/A	0.830065	112047	27874	0.00778396	-0.008945798341475571,0.024513722190379058
GLN224,GLN311	Unrelated	NA	3.1335	0.982055	0.244306	0.0060182	N/A	0.69281	7552	1878.71	0.017945	-0.02947085507586026,0.06536092725476086
GLN224,GLN313	Unrelated	NA	9.05742	0.984503	0.244915	0.00214929	N/A	0.777778	93710	23312.3	0.0154969	-0.0014368365303700156,0.032430667916172044
GLN224,GLN315	Unrelated	NA	6.90715	0.975563	0.242691	0.0024964	N/A	0.816993	111030	27621	0.0244369	0.004768327875653303,0.04410544275257054
GLN224,GLN317	First Degree	2.43371	12.0692	0.781036	0.194299	0.00321622	Siblings	0.418301	105482	26240.8	0.218964	0.19362430830097796,0.24430397643763593
GLN224,GLN319	Unrelated	NA	5.92318	0.96661	0.240464	0.00253511	N/A	0.79085	120858	30065.9	0.0333895	0.013416029783523138,0.05336300204007898
GLN224,GLN320	Unrelated	NA	5.1816	0.969164	0.241099	0.00302054	N/A	0.751634	116761	29046.7	0.0308357	0.007037582610769394,0.05463373369122901
GLN224,GLN321	Third Degree	1.04975	2.50967	0.939301	0.23367	0.00327613	N/A	0.614379	101746	25311.4	0.0606994	0.034887596498620874,0.08651125857917337
GLN224,GLN322	Unrelated	NA	7.17605	0.975202	0.242601	0.00239035	N/A	0.745098	94781	23578.7	0.0247979	0.005964912338293885,0.04363080366950678
GLN224,GLN325	Second Degree	2.30053	8.31317	0.88593	0.220393	0.00219737	N/A	0.464052	161271	40119.4	0.11407	0.09675788565851574,0.13138292910919225
GLN224,GLN326	Unrelated	NA	8.0945	0.981991	0.24429	0.00232777	N/A	0.771242	123824	30803.7	0.0180088	-0.00033115074258299043,0.03634873881189953
GLN225,GLN227	Unrelated	NA	16.3364	1.00965	0.251171	0.00157457	N/A	0.954248	569166	141592	-0.00965017	-0.022055826035882173,0.002755495349915248
GLN225,GLN229	Unrelated	NA	15.903	1.00685	0.250473	0.00157362	N/A	0.941176	557193	138613	-0.00684574	-0.019243889689007296,0.0055524012444064085
GLN225,GLN231A	Unrelated	NA	11.7679	1.00621	0.250314	0.00211306	N/A	0.921569	324392	80699.1	-0.00620692	-0.022855204235710257,0.010441363665221037
GLN225,GLN232C	Unrelated	NA	12.1145	0.988957	0.246023	0.00169838	N/A	0.830065	557179	138610	0.0110426	-0.0023385768375073016,0.024423733584855646
GLN225,GLN243A	Unrelated	NA	19.1058	1.00953	0.251142	0.00134484	N/A	0.947712	599891	149235	-0.00953471	-0.02013036547342439,0.0010609366818199427
GLN225,GLN243B	Unrelated	NA	15.4953	1.009	0.251009	0.00164958	N/A	0.921569	509727	126805	-0.00899841	-0.021995048475621566,0.003998235285505752
GLN225,GLN248	Unrelated	NA	16.8389	1.01127	0.251573	0.00155147	N/A	0.915033	587316	146107	-0.0112671	-0.023490784744089777,0.0009565711648418795
GLN225,GLN256	Unrelated	NA	12.775	1.01164	0.251666	0.00205226	N/A	0.928105	486117	120931	-0.0116389	-0.0278081288891514,0.004530317325362125
GLN225,GLN280	Unrelated	NA	15.6096	1.01423	0.25231	0.00172086	N/A	0.954248	553430	137677	-0.0142292	-0.027787432882041004,-0.0006709588868439795
GLN225,GLN287	Unrelated	NA	10.8588	1.01303	0.252011	0.00244618	N/A	0.915033	394622	98170.2	-0.0130259	-0.03229874904034388,0.006247023514604572
GLN225,GLN289B	Unrelated	NA	11.0043	1.00163	0.249175	0.00215616	N/A	0.828947	75160	18697.6	-0.00162703	-0.018614870609091966,0.01536081386424128
GLN225,GLN294	Unrelated	NA	15.183	1.00651	0.250391	0.00164281	N/A	0.921569	356802	88761.8	-0.00651459	-0.019457899429875768,0.0064287221777832495
GLN225,GLN299	Unrelated	NA	14.6593	1.00876	0.250949	0.00173957	N/A	0.941176	496531	123522	-0.00875807	-0.022463743791484903,0.004947603885057484
GLN225,GLN313	Unrelated	NA	17.3656	1.00788	0.250729	0.00145583	N/A	0.921569	394457	98129.2	-0.00787532	-0.019345477708805996,0.0035948290648033336
GLN225,GLN317	Unrelated	NA	16.5723	1.0068	0.250462	0.00150936	N/A	0.908497	446256	111015	-0.00679857	-0.018690403068157765,0.005093269850075121
GLN226,GLN204	Unrelated	NA	12.5577	1.01232	0.251836	0.00210134	N/A	0.954248	360941	89791.4	-0.012324	-0.02887991299760234,0.004231990962210441
GLN226,GLN210	Unrelated	NA	13.1978	0.993131	0.247062	0.00163766	N/A	0.869281	334115	83117.9	0.00686857	-0.006034110438586223,0.019771248940055074
GLN226,GLN215B	Unrelated	NA	12.7224	1.01107	0.251524	0.00204964	N/A	0.921569	377033	93794.6	-0.0110707	-0.027219294958030077,0.00507786386283679
GLN226,GLN220	Second Degree	3.0103	9.05487	0.882859	0.219629	0.00193302	N/A	0.424837	331181	82388	0.117141	0.10191115442839889,0.13237072763847949
GLN226,GLN223	Unrelated	NA	11.8159	1.00247	0.249384	0.00202575	N/A	0.856209	199724	49685.4	-0.00246739	-0.018427764751006687,0.013492985173440636
GLN226,GLN225	First Degree	8.59936	25.1399	0.764711	0.190237	0.0013825	Parent-offspring	0.0522876	372151	92580.1	0.235289	0.2243971045643402,0.24618183466647797
GLN226,GLN227	Unrelated	NA	13.0183	1.00397	0.249758	0.0018674	N/A	0.908497	349814	87023.3	-0.00397196	-0.018684754514520188,0.010740830550669392
GLN226,GLN229	Unrelated	NA	12.5782	1.01017	0.251299	0.00205523	N/A	0.947712	343662	85492.9	-0.0101656	-0.02635824083968805,0.0060269988485132965
GLN226,GLN231A	Unrelated	NA	7.40198	0.986722	0.245467	0.00270456	N/A	0.836601	205612	51150.2	0.0132779	-0.008030652309681627,0.03458643987634051
GLN226,GLN232B	Unrelated	NA	10.6178	0.999569	0.248663	0.00218642	N/A	0.822368	106027	26376.4	0.000431162	-0.01679513072527485,0.017657455018093366
GLN226,GLN232C	Unrelated	NA	7.21873	0.960581	0.238964	0.00187234	N/A	0.69281	343989	85574.3	0.0394191	0.024667381735335947,0.054170796693904066
GLN226,GLN235	Unrelated	NA	10.2647	0.99569	0.247698	0.00216762	N/A	0.901961	353507	87942.1	0.00431029	-0.012767881837059129,0.021388454271606964
GLN226,GLN236A	Unrelated	NA	14.0976	1.00498	0.250008	0.00174216	N/A	0.888889	329465	81961.1	-0.00497652	-0.01870254159477338,0.00874950504669738
GLN226,GLN236B	Unrelated	NA	16.3107	1.00912	0.251038	0.00156891	N/A	0.908497	388212	96575.6	-0.00911586	-0.021476917279903057,0.003245194963152535
GLN226,GLN237A	Unrelated	NA	5.58823	0.961574	0.239211	0.00246286	N/A	0.732026	211909	52716.7	0.0384257	0.019021364934849034,0.05782996735110417
GLN226,GLN241	Second Degree	3.05643	8.64533	0.881763	0.219356	0.00199305	N/A	0.470588	332240	82651.5	0.118237	0.10253420057596305,0.13393971218488868
GLN226,GLN242	Unrelated	NA	12.368	1.00402	0.249771	0.00196658	N/A	0.868421	198506	49382.4	-0.00402158	-0.019515747644109332,0.011472577712246728
GLN226,GLN243A	Unrelated	NA	13.6931	1.00434	0.249849	0.00178199	N/A	0.869281	367706	91474.3	-0.00433624	-0.0183760735744412,0.009703596995315911
GLN226,GLN243B	Unrelated	NA	12.3729	1.0078	0.25071	0.00204171	N/A	0.908497	317578	79004	-0.00779725	-0.02388339528981256,0.008288891001449385
GLN226,GLN244	Unrelated	NA	11.5302	1.00249	0.24939	0.00207642	N/A	0.875817	342348	85166	-0.00248894	-0.018848505492940395,0.013870634266716999
GLN226,GLN245A	Unrelated	NA	11.2544	1.00321	0.24957	0.00214331	N/A	0.888889	358012	89062.8	-0.00321385	-0.020100490476362927,0.013672794210770674
GLN226,GLN245B	Unrelated	NA	10.5226	0.998143	0.248308	0.00217249	N/A	0.869281	371232	92351.5	0.00185714	-0.015259336519293603,0.01897361577213112
GLN226,GLN246	Unrelated	NA	15.1689	1.00601	0.250265	0.00163603	N/A	0.915033	364182	90597.7	-0.00600811	-0.018898024186606383,0.006881795222577732
GLN226,GLN248	Unrelated	NA	13.1011	1.01269	0.251928	0.0020212	N/A	0.915033	360337	89641.2	-0.0126933	-0.028617828728882955,0.003231204752009987
GLN226,GLN249	Unrelated	NA	11.3096	1.00309	0.249538	0.00213007	N/A	0.875817	277208	68961.1	-0.00308685	-0.019869110544294143,0.013695415273482569
GLN226,GLN250	Unrelated	NA	8.24284	0.99669	0.247947	0.00272949	N/A	0.862745	285174	70942.8	0.00331016	-0.018194807620073188,0.024815124357655198
GLN226,GLN253	Unrelated	NA	15.7586	1.01078	0.251453	0.00165018	N/A	0.941176	325938	81083.7	-0.0107826	-0.023784007147564037,0.002218787029538618
GLN226,GLN255	Unrelated	NA	11.3689	1.00009	0.248794	0.00205345	N/A	0.901961	354539	88198.8	-9.31258e-05	-0.016271713289896576,0.01608546167843489
GLN226,GLN256	Unrelated	NA	7.77394	0.985234	0.245097	0.00252754	N/A	0.836601	304973	75868.2	0.0147655	-0.005148350480882812,0.034679441926128166
GLN226,GLN257	Unrelated	NA	14.3741	1.00666	0.250428	0.00173784	N/A	0.895425	314202	78164.1	-0.0066637	-0.020355745909479663,0.007028338385468371
GLN226,GLN258	Unrelated	NA	10.3266	0.997942	0.248258	0.00220888	N/A	0.862745	299849	74593.5	0.00205831	-0.01534492141437252,0.019461543510865736
GLN226,GLN260	Second Degree	2.78196	7.67231	0.881302	0.219242	0.00223088	N/A	0.522876	309138	76904.4	0.118698	0.1011210639371887,0.13627415894271075
GLN226,GLN261	Unrelated	NA	9.06707	0.990697	0.246456	0.00231694	N/A	0.856209	329925	82075.6	0.00930305	-0.008951580488570903,0.02755768955068903
GLN226,GLN262	Unrelated	NA	15.0337	1.01002	0.251263	0.00171711	N/A	0.901961	356627	88718.2	-0.010018	-0.02354669078901304,0.0035106456303289728
GLN226,GLN263	Unrelated	NA	14.8535	1.00673	0.250445	0.00168286	N/A	0.901961	262641	65337.3	-0.00672985	-0.019988683447133185,0.006528988728454935
GLN226,GLN265	Unrelated	NA	10.1655	0.989702	0.246209	0.00204225	N/A	0.843137	304307	75702.6	0.0102976	-0.005792773711120015,0.02638797986556123
GLN226,GLN266	Unrelated	NA	9.99191	0.991902	0.246756	0.0021325	N/A	0.862745	333520	82969.9	0.00809791	-0.008703491452999368,0.02489931304765919
GLN226,GLN267	Unrelated	NA	15.0391	1.01057	0.2514	0.00172566	N/A	0.862745	248325	61775.9	-0.0105722	-0.02416820702183349,0.0030238386128083727
GLN226,GLN268A	Unrelated	NA	15.3713	1.01359	0.252151	0.0017372	N/A	0.934641	309132	76902.9	-0.0135902	-0.027277202035909942,9.672776400154563e-05
GLN226,GLN268B	Unrelated	NA	3.96186	0.999147	0.248558	0.00583312	N/A	0.769737	10923	2717.32	0.00085319	-0.045104496205336464,0.046810875704554944
GLN226,GLN269	Unrelated	NA	12.4025	1.01124	0.251567	0.00210595	N/A	0.908497	373753	92978.7	-0.0112428	-0.027835057327958063,0.0053494603813400605
GLN226,GLN270B	Unrelated	NA	3.50768	0.95786	0.238287	0.00366027	N/A	0.657895	29028	7221.31	0.0421399	0.013301557614640979,0.0709783116711306
GLN226,GLN275	Unrelated	NA	12.4368	1.01254	0.251891	0.00212614	N/A	0.947712	451335	112279	-0.0125424	-0.02929368012713735,0.004208970090107626
GLN226,GLN276	Unrelated	NA	14.0836	1.00066	0.248936	0.00166773	N/A	0.875817	441624	109863	-0.000664908	-0.013804565534093075,0.012474748568863695
GLN226,GLN277	Unrelated	NA	14.8355	1.01981	0.253699	0.00190426	N/A	0.928105	287672	71564.3	-0.0198107	-0.0348138874740358,-0.004807557185634966
GLN226,GLN279	Unrelated	NA	11.9278	1.01322	0.25206	0.0022311	N/A	0.842105	86646	21555	-0.0132241	-0.030802384882808887,0.004354135904337909
GLN226,GLN280	Unrelated	NA	12.3436	1.01181	0.251709	0.00212752	N/A	0.928105	342812	85281.5	-0.0118143	-0.02857650632173123,0.004947845151305728
GLN226,GLN282	Unrelated	NA	14.0558	1.00586	0.250229	0.00176304	N/A	0.895425	330669	82260.6	-0.00586382	-0.019754410762843032,0.008026772127458413
GLN226,GLN284	Unrelated	NA	11.147	1.0028	0.249466	0.00215468	N/A	0.901961	334454	83202.2	-0.00279759	-0.019773746523571226,0.01417856512798599
GLN226,GLN285A	Unrelated	NA	11.3344	1.00738	0.250606	0.00221959	N/A	0.908497	340842	84791.4	-0.00737835	-0.024865934446352086,0.010109224698497163
GLN226,GLN285B	Unrelated	NA	13.6349	1.00295	0.249504	0.00176426	N/A	0.895425	297655	74047.7	-0.00294763	-0.0168477831652257,0.010952520620925858
GLN226,GLN287	Unrelated	NA	9.96943	1.00963	0.251167	0.00257976	N/A	0.869281	250463	62307.8	-0.00963339	-0.029958672288681248,0.01069188745404263
GLN226,GLN288	Unrelated	NA	13.0565	1.00472	0.249946	0.00187627	N/A	0.921569	288991	71892.4	-0.00472389	-0.019506521124461315,0.010058744434321793
GLN226,GLN289B	Unrelated	NA	8.49811	1.00647	0.25038	0.00293385	N/A	0.802632	49301	12264.6	-0.00647175	-0.029586860771023616,0.01664335543332267
GLN226,GLN291	Unrelated	NA	13.4362	1.01427	0.252321	0.00200005	N/A	0.928105	362003	90055.6	-0.0142733	-0.03003118486221475,0.0014845609444604398
GLN226,GLN294	Unrelated	NA	13.9425	1.00641	0.250365	0.00178712	N/A	0.882353	228770	56911.2	-0.00641016	-0.0204904213320931,0.007670093212678742
GLN226,GLN298	Unrelated	NA	15.6307	1.01585	0.252713	0.00174435	N/A	0.934641	303023	75383.1	-0.0158506	-0.02959386299148122,-0.0021072932497302847
GLN226,GLN299	Unrelated	NA	10.3771	1.01333	0.252088	0.00256715	N/A	0.882353	311110	77394.9	-0.013335	-0.033560920582082925,0.006890945918811446
GLN226,GLN300	Unrelated	NA	13.0237	1.00866	0.250924	0.00195613	N/A	0.928105	150408	37417	-0.00865785	-0.024069704439996037,0.006754004664298235
GLN226,GLN301	Unrelated	NA	14.3265	1.00953	0.251141	0.00179337	N/A	0.882353	196591	48906	-0.00952829	-0.023657777096582906,0.004601193368380725
GLN226,GLN302	Unrelated	NA	12.6585	1.01209	0.251779	0.0020801	N/A	0.915033	265308	66000.8	-0.0120944	-0.028482963943737897,0.004294166889667498
GLN226,GLN305	Unrelated	NA	15.0707	1.01032	0.251337	0.00171785	N/A	0.921569	245455	61061.9	-0.0103187	-0.023853157585195295,0.0032158450067781303
GLN226,GLN306	Unrelated	NA	14.8475	1.01125	0.251568	0.00175922	N/A	0.941176	225895	56196	-0.0112468	-0.025107259849579854,0.002613663822555356
GLN226,GLN307	Unrelated	NA	16.3147	1.01549	0.252625	0.00166579	N/A	0.947712	341910	85057.1	-0.0154947	-0.028619058875975545,-0.002370351651976908
GLN226,GLN308	Unrelated	NA	12.646	1.01167	0.251674	0.00207386	N/A	0.941176	370920	92273.9	-0.0116729	-0.028012367640956392,0.004666507650034412
GLN226,GLN309	Unrelated	NA	12.0104	1.00853	0.250892	0.00211846	N/A	0.921569	372308	92619.2	-0.00852754	-0.025218336296538586,0.008163263819035434
GLN226,GLN310B	Unrelated	NA	11.1162	1.00521	0.250066	0.00221458	N/A	0.941176	303548	75513.7	-0.00520782	-0.02265598424804459,0.012240347751093825
GLN226,GLN311	Unrelated	NA	5.79467	0.993922	0.247258	0.00376384	N/A	0.72549	19696	4899.78	0.00607794	-0.023576441565483365,0.03573231348018394
GLN226,GLN313	Unrelated	NA	13.479	1.00675	0.25045	0.00185486	N/A	0.888889	250697	62366	-0.00675084	-0.021364854983128883,0.007863169924418472
GLN226,GLN315	Unrelated	NA	12.481	1.0141	0.252278	0.00214965	N/A	0.921569	297858	74098.2	-0.0140997	-0.031036308636609722,0.002836850436620797
GLN226,GLN317	Unrelated	NA	13.9665	1.00234	0.249352	0.0017115	N/A	0.862745	281947	70140.1	-0.00233746	-0.015821982637028865,0.011147053911851593
GLN226,GLN319	Second Degree	1.68949	8.03317	0.889959	0.221395	0.00239875	N/A	0.437908	323882	80572.2	0.110041	0.09114166633040191,0.12893996082559897
GLN226,GLN320	Unrelated	NA	12.3635	0.994587	0.247424	0.00177746	N/A	0.875817	313830	78071.6	0.00541291	-0.008591219687842546,0.019417046414162253
GLN226,GLN321	Unrelated	NA	12.1732	0.999878	0.24874	0.00191337	N/A	0.856209	274387	68259.3	0.000122275	-0.014952689264636056,0.015197238535135051
GLN226,GLN322	Unrelated	NA	8.67521	0.990812	0.246485	0.00242491	N/A	0.849673	253748	63125	0.00918773	-0.009917522674698469,0.028292988264911993
GLN226,GLN325	Unrelated	NA	9.69459	0.98692	0.245516	0.00207005	N/A	0.830065	446573	111094	0.01308	-0.0032293695952539114,0.029389451623918844
GLN226,GLN326	Third Degree	2.53373	2.30022	0.928555	0.230997	0.00241234	N/A	0.633987	336684	83757	0.0714447	0.05243846837140498,0.09045090498600938
GLN227,GLN229	Unrelated	NA	14.5006	0.999291	0.248594	0.00159621	N/A	0.908497	521895	129832	0.000708569	-0.011867536646325453,0.013284674113009046
GLN227,GLN231A	Unrelated	NA	10.5571	0.986241	0.245348	0.00188494	N/A	0.869281	305754	76062.5	0.0137588	-0.0010922548596765044,0.02860976185124369
GLN227,GLN232C	Unrelated	NA	14.8253	1.00381	0.249718	0.00163709	N/A	0.901961	522156	129897	-0.0038113	-0.01670949155082517,0.009086893033656436
GLN227,GLN243A	Second Degree	1.2837	10.9489	0.896412	0.223001	0.00190657	N/A	0.490196	560523	139441	0.103588	0.08856682732189576,0.11860960049946216
GLN227,GLN243B	Unrelated	NA	13.8677	1.00354	0.24965	0.00174523	N/A	0.908497	478485	119033	-0.00353789	-0.017288164463985855,0.010212380951933785
GLN227,GLN248	Unrelated	NA	12.2673	1.00877	0.250951	0.00207897	N/A	0.934641	549939	136809	-0.00876765	-0.02514736371758683,0.007612054219002212
GLN227,GLN256	Unrelated	NA	13.313	0.997155	0.248063	0.00169867	N/A	0.856209	456659	113603	0.00284511	-0.010538323479231325,0.016228535852172973
GLN227,GLN280	Unrelated	NA	14.0261	1.00543	0.25012	0.00175901	N/A	0.941176	517963	128854	-0.00542607	-0.01928485326506297,0.00843271061197954
GLN227,GLN287	Unrelated	NA	12.6351	1.00738	0.250606	0.00199109	N/A	0.947712	371867	92509.5	-0.00737785	-0.023065126909765237,0.008309424103758883
GLN227,GLN289B	Unrelated	NA	9.12576	1.00298	0.249511	0.00263681	N/A	0.848684	71071	17680.4	-0.00297751	-0.023752314105172208,0.01779729873549408
GLN227,GLN294	Unrelated	NA	14.135	1.00311	0.249544	0.00170467	N/A	0.908497	337468	83952	-0.00310858	-0.016539270824735212,0.010322101144971724
GLN227,GLN299	Unrelated	NA	13.5463	1.00643	0.25037	0.00183975	N/A	0.901961	465695	115851	-0.00642979	-0.020924684393237983,0.008065108266840997
GLN227,GLN313	Unrelated	NA	12.9307	0.995069	0.247544	0.00170877	N/A	0.882353	371789	92490.1	0.00493107	-0.00853187916879835,0.018394012528364666
GLN227,GLN317	Unrelated	NA	6.5939	0.965445	0.240174	0.00223326	N/A	0.745098	419958	104473	0.0345552	0.016959933489254356,0.05215055170375142
GLN229,GLN231A	Unrelated	NA	13.8668	1.00499	0.250012	0.00177139	N/A	0.875817	300886	74851.5	-0.00498973	-0.018946101199913787,0.008966651155432591
GLN229,GLN232C	Unrelated	NA	17.3933	1.01831	0.253325	0.00160271	N/A	0.947712	510973	127115	-0.0183069	-0.030934227788486576,-0.005679485678578858
GLN229,GLN243A	Unrelated	NA	15.0004	1.00278	0.249461	0.00160081	N/A	0.954248	549044	136586	-0.00277583	-0.015388179865900685,0.009836518316228225
GLN229,GLN243B	Unrelated	NA	12.0797	1.00701	0.250515	0.00207508	N/A	0.901961	470759	117111	-0.00701152	-0.023360597606419557,0.009337560930682103
GLN229,GLN248	Unrelated	NA	16.162	1.0115	0.251631	0.00162	N/A	0.928105	537689	133761	-0.0114976	-0.024261135674326376,0.001266009093776015
GLN229,GLN256	Unrelated	NA	15.1234	1.01024	0.251318	0.00171057	N/A	0.915033	450008	111949	-0.01024	-0.02371721243482442,0.0032371371503155163
GLN229,GLN280	Unrelated	NA	14.9175	1.00651	0.250391	0.00167204	N/A	0.941176	509268	126691	-0.00651372	-0.01968727632837096,0.00665983734795793
GLN229,GLN287	Unrelated	NA	12.0886	1.01338	0.252099	0.00220466	N/A	0.921569	367006	91300.2	-0.0133822	-0.03075216016322973,0.003987843942832296
GLN229,GLN289B	Unrelated	NA	10.1062	1.00069	0.248941	0.00232458	N/A	0.835526	70571	17556	-0.000685155	-0.018999935580717716,0.017629625077685448
GLN229,GLN294	Unrelated	NA	15.3259	1.00264	0.249428	0.00156464	N/A	0.901961	333648	83001.7	-0.00264181	-0.014969197248107606,0.009685579659916869
GLN229,GLN299	Unrelated	NA	14.3817	1.00932	0.251089	0.00178289	N/A	0.941176	458889	114158	-0.00932067	-0.02336759689266893,0.004726253944081051
GLN229,GLN313	Unrelated	NA	15.9893	1.01193	0.251739	0.00164425	N/A	0.954248	367548	91435	-0.0119315	-0.02488618277223705,0.0010231150540393648
GLN229,GLN317	Unrelated	NA	10.0332	1.00549	0.250136	0.00246064	N/A	0.921569	414774	103183	-0.00549053	-0.024877293829808734,0.013896225592749046
GLN231A,GLN232C	Unrelated	NA	11.0296	0.988299	0.24586	0.0018506	N/A	0.869281	301054	74893.3	0.0117007	-0.002879693746818405,0.026281116797862828
GLN231A,GLN243A	Unrelated	NA	5.98918	0.970533	0.24144	0.00267011	N/A	0.803922	321140	79890.1	0.0294668	0.0084296790204424,0.05050392514778828
GLN231A,GLN243B	Unrelated	NA	10.0479	1.00463	0.249922	0.00243573	N/A	0.908497	279299	69481.3	-0.00462993	-0.023820458804000286,0.014560594921804157
GLN231A,GLN248	Unrelated	NA	13.3234	1.01404	0.252263	0.00201265	N/A	0.934641	314568	78255.2	-0.0140414	-0.029898568987175456,0.001815760654124799
GLN231A,GLN256	Third Degree	0.301305	5.48985	0.950686	0.236503	0.00201361	N/A	0.686275	268902	66894.8	0.0493138	0.03344911195979683,0.06517855606168221
GLN231A,GLN280	Unrelated	NA	10.5614	1.00594	0.250248	0.00234816	N/A	0.915033	300418	74735.1	-0.00593982	-0.024440364321015057,0.012560723970979865
GLN231A,GLN287	Unrelated	NA	10.1126	1.005	0.250015	0.00242931	N/A	0.908497	221687	55149.1	-0.0050019	-0.024141831756292337,0.014138037999256475
GLN231A,GLN289B	Unrelated	NA	9.33839	1.00834	0.250846	0.00271972	N/A	0.763158	44035	10954.6	-0.00834336	-0.02977136624707724,0.013084639779494284
GLN231A,GLN294	Unrelated	NA	9.91118	0.986167	0.245329	0.00200592	N/A	0.848684	203066	50516.8	0.013833	-0.001971143930929266,0.0296370783876471
GLN231A,GLN299	Unrelated	NA	12.1124	0.993369	0.247121	0.00178928	N/A	0.836601	274105	68189.2	0.00663145	-0.007465867179642226,0.020728765032543693
GLN231A,GLN313	Unrelated	NA	9.30509	0.992005	0.246781	0.00229265	N/A	0.836601	222071	55244.7	0.00799493	-0.01006828897070491,0.026058153343372605
GLN231A,GLN317	Unrelated	NA	6.69649	0.986018	0.245292	0.00296332	N/A	0.836601	249360	62033.4	0.0139823	-0.009364930356041232,0.03732959365835374
GLN232B,GLN204	Unrelated	NA	11.5006	0.996802	0.247975	0.00195873	N/A	0.828947	160718	39981.9	0.00319822	-0.012234142130874145,0.018630590161590962
GLN232B,GLN210	Unrelated	NA	12.5032	1.00126	0.249084	0.00189041	N/A	0.875	149897	37289.9	-0.00126235	-0.016156454298396218,0.013631759965194869
GLN232B,GLN215B	Unrelated	NA	13.5836	0.997638	0.248183	0.00167369	N/A	0.861842	168118	41822.8	0.00236167	-0.010824948675642298,0.015548283277171704
GLN232B,GLN220	Unrelated	NA	13.3523	1.00131	0.249096	0.00177104	N/A	0.875	147891	36790.9	-0.00130756	-0.01526117448752426,0.012646063826304038
GLN232B,GLN223	Unrelated	NA	11.7353	1.00896	0.250999	0.00217728	N/A	0.888158	89829	22346.8	-0.0089592	-0.026113429183799282,0.00819502426515057
GLN232B,GLN225	Unrelated	NA	13.3852	1.00715	0.250548	0.00187521	N/A	0.881579	166008	41297.9	-0.00714647	-0.02192076455478751,0.0076278256282103826
GLN232B,GLN227	Unrelated	NA	10.4431	1.00407	0.249783	0.00233025	N/A	0.855263	155679	38728.3	-0.00407151	-0.02243099638424276,0.014287975563174769
GLN232B,GLN229	Unrelated	NA	11.895	1.00188	0.249237	0.00199993	N/A	0.881579	153697	38235.3	-0.00187642	-0.017633344182339413,0.013880495910007947
GLN232B,GLN231A	Unrelated	NA	6.64991	0.981478	0.244163	0.00281425	N/A	0.75	93450	23247.6	0.0185218	-0.003650974678199668,0.040694642933727626
GLN232B,GLN232C	Unrelated	NA	11.6989	0.998043	0.248283	0.00195192	N/A	0.815789	154376	38404.2	0.00195733	-0.013421357446902604,0.01733601074217046
GLN232B,GLN235	Unrelated	NA	11.3142	0.99711	0.248051	0.00199778	N/A	0.848684	157931	39288.5	0.00289011	-0.012849924502780049,0.01863013563748322
GLN232B,GLN236A	Unrelated	NA	12.5144	1.00256	0.249406	0.00191443	N/A	0.888158	147735	36752.1	-0.00255535	-0.01763869337187271,0.01252800100457882
GLN232B,GLN236B	Unrelated	NA	13.0036	1.00498	0.25001	0.00188886	N/A	0.875	171745	42725.1	-0.00498393	-0.019865823867458655,0.009897973175384479
GLN232B,GLN237A	Unrelated	NA	7.80163	0.994068	0.247295	0.00280025	N/A	0.855263	96197	23931	0.00593207	-0.016130387855919394,0.027994523916066195
GLN232B,GLN241	Unrelated	NA	11.1233	0.992837	0.246988	0.0019365	N/A	0.842105	149254	37130	0.00716316	-0.008094019593634785,0.022420336315770475
GLN232B,GLN242	Unrelated	NA	10.3445	1.00746	0.250627	0.00243402	N/A	0.861842	91343	22723.4	-0.00746239	-0.026639419523654544,0.011714635744768147
GLN232B,GLN243A	Unrelated	NA	11.2524	1.0102	0.251308	0.00229816	N/A	0.888158	164364	40888.9	-0.0102011	-0.028307775835349765,0.0079055396042193
GLN232B,GLN243B	Unrelated	NA	10.0118	0.988589	0.245932	0.00204595	N/A	0.828947	143365	35665	0.0114106	-0.004708879732186269,0.027530121320999426
GLN232B,GLN244	Unrelated	NA	9.51022	0.995645	0.247687	0.00233842	N/A	0.842105	152293	37886	0.00435467	-0.014069188071733477,0.022778525353562465
GLN232B,GLN245A	Unrelated	NA	9.65104	0.991439	0.246641	0.00219588	N/A	0.861842	159925	39784.6	0.008561	-0.008739769283041814,0.025861778114415306
GLN232B,GLN245B	Unrelated	NA	11.1121	1.00301	0.249519	0.00216621	N/A	0.894737	165390	41144.1	-0.00301073	-0.02007779957063567,0.014056332164525356
GLN232B,GLN246	Unrelated	NA	13.2338	0.997339	0.248108	0.00171229	N/A	0.868421	162683	40470.7	0.0026613	-0.010829404816489512,0.016152005075562453
GLN232B,GLN248	Unrelated	NA	13.3694	1.00748	0.250632	0.00188368	N/A	0.875	161057	40066.2	-0.00748251	-0.022323524730182488,0.00735849959478372
GLN232B,GLN249	Unrelated	NA	8.87564	0.981854	0.244256	0.00211905	N/A	0.802632	125741	31280.6	0.0181464	0.0014509274721167982,0.03484187707152202
GLN232B,GLN250	Unrelated	NA	13.8666	1.01368	0.252173	0.0019273	N/A	0.848684	128265	31908.5	-0.0136789	-0.028863601238346553,0.0015058510719328216
GLN232B,GLN253	Unrelated	NA	10.0901	1.00146	0.249135	0.0023475	N/A	0.894737	145905	36296.8	-0.0014647	-0.01996009750099504,0.017030695159271143
GLN232B,GLN255	Unrelated	NA	12.7705	1.00461	0.249917	0.00191602	N/A	0.894737	159017	39558.7	-0.00460802	-0.019703865694250117,0.010487824489003901
GLN232B,GLN256	Unrelated	NA	12.2424	1.00909	0.251031	0.00208969	N/A	0.861842	137740	34265.6	-0.00908706	-0.02555123362576949,0.007377112658343503
GLN232B,GLN257	Unrelated	NA	13.3615	1.00862	0.250914	0.00190591	N/A	0.901316	140602	34977.6	-0.00861674	-0.02363294378281216,0.006399454089417382
GLN232B,GLN258	Unrelated	NA	11.0163	0.995038	0.247536	0.002005	N/A	0.848684	134433	33442.9	0.00496196	-0.010834971777934736,0.02075889984658768
GLN232B,GLN260	Unrelated	NA	10.2063	0.999765	0.248712	0.00227933	N/A	0.868421	139338	34663.2	0.000235442	-0.017722843487004446,0.018193728437989796
GLN232B,GLN261	Unrelated	NA	12.6758	1.00547	0.250132	0.00194731	N/A	0.855263	147998	36817.5	-0.00547261	-0.02081496613463024,0.009869756053947187
GLN232B,GLN262	Unrelated	NA	13.8508	1.00894	0.250995	0.00184447	N/A	0.894737	158967	39546.3	-0.00894461	-0.023476705875104878,0.005587491907387734
GLN232B,GLN263	Unrelated	NA	11.6524	1.00097	0.249013	0.0020223	N/A	0.861842	118255	29418.3	-0.000974352	-0.016907568816920585,0.014958863844920636
GLN232B,GLN265	Unrelated	NA	12.1934	1.00249	0.24939	0.00196352	N/A	0.875	137331	34163.9	-0.00249155	-0.017961629240159795,0.012978536712995906
GLN232B,GLN266	Unrelated	NA	12.2917	0.995777	0.24772	0.00181194	N/A	0.861842	149770	37258.3	0.00422277	-0.010053049186425153,0.018498587097406947
GLN232B,GLN267	Unrelated	NA	12.3591	1.00963	0.251165	0.00208084	N/A	0.888158	111982	27857.8	-0.00962747	-0.02602187848067872,0.00676693711415122
GLN232B,GLN268A	Unrelated	NA	10.1523	1.00641	0.250365	0.00245427	N/A	0.842105	138514	34458.2	-0.00640851	-0.025745130731071104,0.01292810947596846
GLN232B,GLN268B	Unrelated	NA	3.6503	1.01818	0.253293	0.00762805	N/A	0.748344	4935	1227.68	-0.0181793	-0.07827885583422778,0.041920262562763044
GLN232B,GLN269	Unrelated	NA	12.852	1.00389	0.249737	0.00188989	N/A	0.835526	166335	41379.2	-0.00388567	-0.018775669013233215,0.011004325713069836
GLN232B,GLN270B	Unrelated	NA	5.47369	1.0095	0.251134	0.00469253	N/A	0.735099	13232	3291.73	-0.00949984	-0.0464711583890217,0.027471475628942574
GLN232B,GLN275	Unrelated	NA	12.8639	1.0005	0.248895	0.00182267	N/A	0.868421	197678	49176.4	-0.00049978	-0.01486013133135227,0.013860572075771564
GLN232B,GLN276	Unrelated	NA	12.5983	1.00548	0.250132	0.00195935	N/A	0.888158	194357	48350.3	-0.00547554	-0.020912758400161734,0.00996168254001475
GLN232B,GLN277	Unrelated	NA	11.6137	1.00076	0.248959	0.00202442	N/A	0.828947	129218	32145.6	-0.000758879	-0.016708821162110987,0.01519106300919255
GLN232B,GLN279	Unrelated	NA	7.36667	0.995163	0.247567	0.00300257	N/A	0.802632	40280	10020.5	0.00483702	-0.01881946752506553,0.028493498358659834
GLN232B,GLN280	Unrelated	NA	11.7107	1.00204	0.249279	0.00203494	N/A	0.894737	153872	38278.8	-0.00204319	-0.018075981054604374,0.013989605968660702
GLN232B,GLN282	Unrelated	NA	14.4176	1.00922	0.251065	0.00177679	N/A	0.868421	148352	36905.6	-0.00922416	-0.02322302269359869,0.0047746996013828
GLN232B,GLN284	Unrelated	NA	9.75492	1.00117	0.249062	0.00242069	N/A	0.875	149754	37254.4	-0.00117159	-0.020243640276601648,0.017900451439303643
GLN232B,GLN285A	Unrelated	NA	12.4933	1.00037	0.248862	0.00187413	N/A	0.894737	152257	37877	-0.000368953	-0.01513475426455445,0.014396848415900597
GLN232B,GLN285B	Unrelated	NA	12.6337	1.0029	0.249492	0.00190319	N/A	0.855263	132970	33079	-0.0029024	-0.017897140370200546,0.012092348929494321
GLN232B,GLN287	Unrelated	NA	11.9002	1.00424	0.249826	0.0020485	N/A	0.875	113303	28186.4	-0.00424227	-0.02038186732934179,0.011897319569539228
GLN232B,GLN288	Unrelated	NA	9.94271	1.01282	0.25196	0.00266648	N/A	0.921053	130092	32363	-0.0128223	-0.03383087105079742,0.008186217585902118
GLN232B,GLN289B	Unrelated	NA	5.26838	0.993187	0.247075	0.00410511	N/A	0.671053	22738	5656.54	0.00681334	-0.02552980209008031,0.03915647752361022
GLN232B,GLN291	Unrelated	NA	13.0174	1.00545	0.250126	0.00189573	N/A	0.855263	161203	40102.5	-0.00544792	-0.020383892390896836,0.009488049351057022
GLN232B,GLN294	Unrelated	NA	7.39054	0.974742	0.242487	0.0023055	N/A	0.756579	103321	25703.2	0.0252576	0.007093092533237484,0.04342201555601571
GLN232B,GLN298	Unrelated	NA	13.0092	1.00321	0.24957	0.0018542	N/A	0.940789	136543	33967.8	-0.00321339	-0.01782213477097441,0.011395356694212013
GLN232B,GLN299	Unrelated	NA	7.13517	0.97694	0.243034	0.00246463	N/A	0.822368	140174	34871.1	0.0230601	0.003641938605866972,0.04247833960783149
GLN232B,GLN300	Unrelated	NA	10.2065	1.00639	0.250359	0.00244071	N/A	0.848684	68206	16967.6	-0.00638689	-0.025616636305621644,0.01284285292583779
GLN232B,GLN301	Unrelated	NA	10.2243	1.00241	0.24937	0.00233971	N/A	0.835526	88090	21914.2	-0.00241036	-0.02084433956338675,0.016023621726849825
GLN232B,GLN302	Third Degree	1.61065	3.44698	0.938197	0.233396	0.00230564	N/A	0.638158	120375	29945.7	0.0618028	0.043637174431801415,0.07996838329535812
GLN232B,GLN305	Unrelated	NA	10.175	0.99296	0.247019	0.00211998	N/A	0.828947	111874	27830.9	0.0070401	-0.009662680837169257,0.023742888262266226
GLN232B,GLN306	Unrelated	NA	12.0955	1.01511	0.252528	0.00223886	N/A	0.881579	102147	25411.1	-0.0151058	-0.03274521771956112,0.002533557873937213
GLN232B,GLN307	Unrelated	NA	14.4	1.01324	0.252063	0.00184826	N/A	0.888158	153164	38102.7	-0.0132364	-0.02779836831933634,0.0013256682149826848
GLN232B,GLN308	Unrelated	NA	13.1131	1.00593	0.250246	0.00189105	N/A	0.921053	164834	41005.8	-0.00593063	-0.020829754099762694,0.008968492688293212
GLN232B,GLN309	Unrelated	NA	11.5169	1.0003	0.248846	0.00203157	N/A	0.894737	165444	41157.6	-0.000302263	-0.016308476106921578,0.015703950049007855
GLN232B,GLN310B	Unrelated	NA	10.1414	0.988745	0.245971	0.00202362	N/A	0.848684	135874	33801.4	0.0112546	-0.004689030819385449,0.027198187284016368
GLN232B,GLN311	Unrelated	NA	4.02317	0.997039	0.248034	0.00561387	N/A	0.710526	9027	2245.65	0.00296121	-0.041269109378236656,0.04719151958740616
GLN232B,GLN313	Unrelated	NA	10.021	0.993917	0.247257	0.00217633	N/A	0.802632	112470	27979.2	0.00608308	-0.011063686071063165,0.023229850533677703
GLN232B,GLN315	Unrelated	NA	9.24801	0.997105	0.24805	0.00244399	N/A	0.842105	134368	33426.8	0.00289506	-0.016360505929502826,0.022150631588608798
GLN232B,GLN317	Unrelated	NA	10.7506	1.00693	0.250494	0.00232972	N/A	0.855263	127512	31721.2	-0.00692902	-0.02528433440214542,0.01142629625910166
GLN232B,GLN319	Unrelated	NA	11.3066	0.99446	0.247392	0.00194082	N/A	0.842105	146290	36392.6	0.00553993	-0.009751297659805818,0.020831159603905088
GLN232B,GLN320	Unrelated	NA	11.6582	0.999564	0.248662	0.0019912	N/A	0.828947	141055	35090.3	0.000436014	-0.015252187229587266,0.016124214469184273
GLN232B,GLN321	Unrelated	NA	13.8604	1.00581	0.250215	0.00178687	N/A	0.861842	123362	30688.8	-0.00580647	-0.01988479908863394,0.008271853467465059
GLN232B,GLN322	Unrelated	NA	9.81714	0.994804	0.247478	0.002244	N/A	0.842105	114382	28454.8	0.0051959	-0.012483991841600109,0.02287579948130615
GLN232B,GLN325	Unrelated	NA	13.2997	1.0014	0.24912	0.00177985	N/A	0.868421	195954	48747.5	-0.00140433	-0.015427346001420242,0.012618694277424217
GLN232B,GLN326	Third Degree	5.11575	0.553333	0.910825	0.226586	0.00205696	N/A	0.578947	150318	37394.7	0.0891748	0.07296843498538118,0.10538106862969256
GLN232C,GLN243A	Unrelated	NA	16.001	1.00869	0.250931	0.00159258	N/A	0.941176	550514	136952	-0.00868517	-0.021232715760045758,0.0038623856940861977
GLN232C,GLN243B	Unrelated	NA	14.2576	1.00935	0.251096	0.00179892	N/A	0.921569	469549	116810	-0.0093497	-0.023522908692582584,0.00482350903323628
GLN232C,GLN248	Unrelated	NA	17.5056	1.01276	0.251945	0.00151363	N/A	0.928105	539439	134196	-0.0127617	-0.024687208033477626,-0.0008362492786067616
GLN232C,GLN256	Unrelated	NA	13.0862	0.998885	0.248493	0.001761	N/A	0.888889	449534	111831	0.0011153	-0.012759185847767956,0.014989781346907687
GLN232C,GLN280	Unrelated	NA	15.6555	1.01806	0.253264	0.00177674	N/A	0.934641	508604	126526	-0.0180628	-0.03206134677364506,-0.0040643363121195195
GLN232C,GLN287	Unrelated	NA	11.2116	1.00882	0.250966	0.002276	N/A	0.901961	366082	91070.3	-0.00882458	-0.026756622102144648,0.009107460700648454
GLN232C,GLN289B	Unrelated	NA	10.5052	1.01078	0.251453	0.00247541	N/A	0.875	70554	17551.7	-0.0107828	-0.030285948668565946,0.008720264977374895
GLN232C,GLN294	Unrelated	NA	15.0604	1.008	0.25076	0.00168069	N/A	0.921569	331895	82565.6	-0.00799811	-0.021239891327772254,0.00524366914998774
GLN232C,GLN299	Unrelated	NA	14.7966	1.0098	0.251208	0.00174092	N/A	0.908497	458680	114106	-0.0097981	-0.02351438391689438,0.003918181091859445
GLN232C,GLN313	Unrelated	NA	14.2691	1.00365	0.249678	0.0016981	N/A	0.882353	365454	90914.1	-0.00365054	-0.01702943329046982,0.009728358889569709
GLN232C,GLN317	Unrelated	NA	14.8491	1.00295	0.249503	0.00161999	N/A	0.928105	413373	102835	-0.00294705	-0.015710571559965664,0.009816473889092433
GLN235,GLN204	Unrelated	NA	12.004	0.990145	0.246319	0.00173863	N/A	0.823529	554420	137923	0.00985512	-0.0038431522970712104,0.023553391051701615
GLN235,GLN210	Unrelated	NA	9.60227	0.972985	0.24205	0.00172893	N/A	0.797386	508854	126588	0.0270151	0.013393269645126084,0.04063692040348545
GLN235,GLN215B	Unrelated	NA	13.0687	0.992852	0.246992	0.00164853	N/A	0.882353	583561	145173	0.00714781	-0.0058405440309614795,0.020136161831005438
GLN235,GLN220	Unrelated	NA	7.63855	0.96213	0.239349	0.00181988	N/A	0.764706	501660	124798	0.0378702	0.023531788469342497,0.0522085649641026
GLN235,GLN223	Unrelated	NA	9.08304	0.972823	0.242009	0.00182332	N/A	0.771242	297195	73933.3	0.0271772	0.012811676512457685,0.04154272727704261
GLN235,GLN225	Unrelated	NA	15.8545	1.00267	0.249436	0.00151298	N/A	0.941176	573735	142728	-0.00267467	-0.014595075839273613,0.009245737448558338
GLN235,GLN227	Unrelated	NA	6.87566	0.955687	0.237747	0.0017887	N/A	0.784314	535259	133157	0.044313	0.03022026159945744,0.058405662624412616
GLN235,GLN229	Unrelated	NA	13.111	0.994591	0.247425	0.0016762	N/A	0.882353	523076	130126	0.00540856	-0.00779780476791298,0.018614917124660076
GLN235,GLN231A	Unrelated	NA	9.16951	0.975289	0.242623	0.00187304	N/A	0.771242	305816	76077.9	0.0247108	0.00995357731332655,0.03946808342633526
GLN235,GLN232C	Unrelated	NA	13.5651	1.0001	0.248796	0.00172117	N/A	0.915033	526753	131041	-0.00010286	-0.013663548939559093,0.013457829184571694
GLN235,GLN236A	Unrelated	NA	10.4359	0.99552	0.247656	0.00212801	N/A	0.888889	505924	125859	0.00448029	-0.012285791769723296,0.02124636454605485
GLN235,GLN236B	Unrelated	NA	9.2813	0.990015	0.246286	0.00224518	N/A	0.830065	605661	150670	0.00998531	-0.00770389526691196,0.027674506767932046
GLN235,GLN237A	Second Degree	4.3683	7.1525	0.870703	0.216605	0.00202436	N/A	0.470588	320865	79821.7	0.129297	0.1133474489816873,0.14524626327390217
GLN235,GLN241	Third Degree	0.355092	4.57775	0.949751	0.23627	0.00236398	N/A	0.745098	507640	126286	0.0502493	0.031624132775295924,0.06887449908051772
GLN235,GLN242	Unrelated	NA	12.8796	0.995005	0.247528	0.00171431	N/A	0.868421	296496	73759.4	0.00499475	-0.008511888955749551,0.018501387592603606
GLN235,GLN243A	Third Degree	0.644938	5.48763	0.948195	0.235883	0.00190151	N/A	0.660131	566298	140878	0.0518047	0.03682316378526966,0.06678615330472466
GLN235,GLN243B	Unrelated	NA	15.296	0.996091	0.247798	0.00146114	N/A	0.928105	480428	119516	0.00390939	-0.0076025923548611405,0.015421368394894589
GLN235,GLN244	Unrelated	NA	12.5303	0.989171	0.246076	0.00164627	N/A	0.843137	529100	131624	0.0108292	-0.002141358471508408,0.02379973380288745
GLN235,GLN245A	Unrelated	NA	9.93511	0.976486	0.242921	0.00175869	N/A	0.797386	548689	136498	0.0235136	0.009657341877180956,0.03736983712128725
GLN235,GLN245B	Unrelated	NA	11.3279	0.981509	0.24417	0.00165274	N/A	0.823529	570741	141983	0.0184911	0.005469554051103564,0.03151265924571493
GLN235,GLN246	Unrelated	NA	14.6004	0.993833	0.247236	0.0014923	N/A	0.882353	558668	138980	0.00616654	-0.005590903206019451,0.017923991732909643
GLN235,GLN248	Unrelated	NA	13.0929	0.99929	0.248594	0.0017678	N/A	0.915033	554676	137987	0.000709743	-0.013218314651246283,0.014637801221928754
GLN235,GLN249	Unrelated	NA	11.5774	0.985712	0.245216	0.00170745	N/A	0.869281	416021	103494	0.0142877	0.0008351062589378889,0.027740246350812195
GLN235,GLN250	Unrelated	NA	11.5074	0.986475	0.245406	0.00173432	N/A	0.849673	433417	107821	0.0135251	-0.0001392173732807471,0.027189403790490656
GLN235,GLN253	Unrelated	NA	15.216	0.999709	0.248698	0.00152799	N/A	0.869281	500933	124617	0.00029106	-0.011747586027241583,0.012329705875255401
GLN235,GLN255	Third Degree	3.89859	2.48865	0.924514	0.229992	0.00182569	N/A	0.620915	542685	135004	0.0754862	0.06110200775778724,0.08987034065305571
GLN235,GLN256	Unrelated	NA	8.56786	0.967613	0.240713	0.0017817	N/A	0.810458	458084	113958	0.0323867	0.018349083109137722,0.04642425963840082
GLN235,GLN257	Unrelated	NA	7.07803	0.971528	0.241687	0.00229433	N/A	0.784314	480898	119633	0.0284717	0.010395260900981813,0.04654810615564658
GLN235,GLN258	Unrelated	NA	13.2849	0.990456	0.246396	0.00157682	N/A	0.862745	449021	111703	0.0095441	-0.0028792531279545237,0.02196744891491383
GLN235,GLN260	Unrelated	NA	10.2312	0.975641	0.242711	0.00168723	N/A	0.843137	464850	115641	0.024359	0.011065696418565432,0.037652209639687115
GLN235,GLN261	Unrelated	NA	8.14695	0.969724	0.241239	0.0019382	N/A	0.764706	506192	125926	0.0302763	0.015005693544569721,0.04554681806797033
GLN235,GLN262	Unrelated	NA	8.82175	0.98287	0.244509	0.00216065	N/A	0.843137	550107	136850	0.0171304	0.0001072218560900888,0.03415362477726551
GLN235,GLN263	Third Degree	2.15892	3.75592	0.936016	0.232853	0.0019715	N/A	0.660131	395563	98404.3	0.0639844	0.048451404877058735,0.07951735474878668
GLN235,GLN265	First Degree	7.01628	16.6725	0.756965	0.18831	0.00196905	Parent-offspring	0.0653595	463936	115414	0.243035	0.2275212371613514,0.2585486127773055
GLN235,GLN266	Second Degree	2.90452	9.43462	0.884182	0.219958	0.0018901	N/A	0.464052	513952	127856	0.115818	0.10092624240823023,0.13070951508760964
GLN235,GLN267	Unrelated	NA	7.31671	0.974006	0.242304	0.00230372	N/A	0.830065	371773	92486.1	0.0259941	0.007843664477377128,0.04414457042196189
GLN235,GLN268A	Unrelated	NA	6.6515	0.954509	0.237454	0.00180493	N/A	0.771242	469338	116757	0.0454907	0.03127008767326291,0.05971127306448163
GLN235,GLN268B	Unrelated	NA	4.04417	0.976999	0.243048	0.004352	N/A	0.723684	16363	4070.63	0.0230011	-0.011287232741143155,0.05728946954126876
GLN235,GLN269	Unrelated	NA	14.5725	0.997042	0.248034	0.00154993	N/A	0.908497	579476	144156	0.00295817	-0.009253322448008205,0.015169667953493792
GLN235,GLN270B	Third Degree	2.23019	1.44936	0.924714	0.230041	0.00316917	N/A	0.618421	43014	10700.6	0.0752861	0.05031701343542205,0.10025523813144765
GLN235,GLN275	Unrelated	NA	14.6341	1.0019	0.249243	0.00162602	N/A	0.901961	724701	180284	-0.00190193	-0.014712936403376795,0.010909071583563698
GLN235,GLN276	Third Degree	1.05465	3.66241	0.942645	0.234502	0.00247211	N/A	0.686275	704156	175173	0.0573554	0.03787823774007028,0.07683256875962151
GLN235,GLN277	Unrelated	NA	11.4204	1.00345	0.249627	0.0021172	N/A	0.915033	438774	109154	-0.00344508	-0.020125988388577497,0.013235825492414876
GLN235,GLN279	Unrelated	NA	6.27139	0.958099	0.238347	0.00205671	N/A	0.736842	130541	32474.7	0.0419012	0.025696817448904695,0.05810548605651603
GLN235,GLN280	Unrelated	NA	15.1509	1.00528	0.250083	0.001626	N/A	0.888889	521058	129624	-0.00527855	-0.018089369168494344,0.007532264434804252
GLN235,GLN282	Unrelated	NA	13.917	0.997449	0.248136	0.00163022	N/A	0.888889	508270	126442	0.00255056	-0.010293545023079196,0.01539466302561385
GLN235,GLN284	Unrelated	NA	15.2448	1.00294	0.249502	0.00157786	N/A	0.888889	512781	127565	-0.00294202	-0.01537359995940874,0.009489559141592501
GLN235,GLN285A	Unrelated	NA	14.5069	1.00002	0.248776	0.00160806	N/A	0.908497	523081	130127	-2.27738e-05	-0.012692259850604293,0.012646712229763546
GLN235,GLN285B	Unrelated	NA	13.1336	0.997278	0.248093	0.00172421	N/A	0.895425	444067	110471	0.00272196	-0.010862655577328538,0.01630658111245805
GLN235,GLN287	Unrelated	NA	13.6463	1.00098	0.249015	0.00172695	N/A	0.921569	372203	92593.1	-0.000982086	-0.014588329004686092,0.012624156973741859
GLN235,GLN288	Unrelated	NA	11.0021	1.00467	0.249931	0.00222533	N/A	0.882353	437256	108776	-0.00466717	-0.022200003008204135,0.012865662077612423
GLN235,GLN289B	Unrelated	NA	9.54693	0.99869	0.248444	0.00240876	N/A	0.828947	71191	17710.2	0.00131049	-0.017667497925581876,0.020288476898604368
GLN235,GLN291	Unrelated	NA	13.7142	0.998311	0.24835	0.00166994	N/A	0.915033	559730	139244	0.00168927	-0.011467816013768886,0.014846348805821688
GLN235,GLN294	Unrelated	NA	14.8111	0.999905	0.248747	0.00157304	N/A	0.849673	335482	83458	9.54985e-05	-0.012298111820319079,0.012489108790729885
GLN235,GLN298	Unrelated	NA	15.6959	1.00466	0.249928	0.00155966	N/A	0.888889	461496	114807	-0.00465553	-0.016943726724260928,0.007632675430735656
GLN235,GLN299	Unrelated	NA	12.3068	0.997716	0.248202	0.0018489	N/A	0.888889	467933	116408	0.00228378	-0.012283251723944618,0.016850812779755083
GLN235,GLN300	Unrelated	NA	8.22533	1.00058	0.248915	0.00285297	N/A	0.856209	225989	56219.4	-0.00058059	-0.023058461955855553,0.021897282924075296
GLN235,GLN301	Unrelated	NA	15.2837	1.00714	0.250547	0.00164218	N/A	0.901961	310485	77239.5	-0.00714068	-0.020079023374488168,0.005797669983488161
GLN235,GLN302	Unrelated	NA	14.1617	0.999767	0.248712	0.00164275	N/A	0.888889	399928	99490.2	0.000233422	-0.01270936462839116,0.013176209116672763
GLN235,GLN305	Unrelated	NA	13.2695	0.997524	0.248154	0.00171117	N/A	0.882353	361013	89809.3	0.00247553	-0.011006328985814533,0.015957386697638225
GLN235,GLN306	Unrelated	NA	12.1181	1.00946	0.251124	0.00211879	N/A	0.915033	334819	83293	-0.00946015	-0.026153556406063563,0.007233256047877636
GLN235,GLN307	Unrelated	NA	14.0399	0.997731	0.248206	0.00162094	N/A	0.888889	522413	129961	0.00226882	-0.010502175019964255,0.015039817065465255
GLN235,GLN308	Unrelated	NA	14.41	0.99994	0.248755	0.00161744	N/A	0.941176	574508	142921	5.98138e-05	-0.012683596896322945,0.012803224466692152
GLN235,GLN309	Unrelated	NA	14.0404	0.994122	0.247308	0.00155693	N/A	0.895425	576730	143473	0.00587786	-0.006388841552974103,0.018144564901848417
GLN235,GLN310B	Unrelated	NA	13.8869	0.999348	0.248608	0.00166776	N/A	0.908497	462354	115020	0.000651715	-0.012488152031842273,0.01379158271013802
GLN235,GLN311	Unrelated	NA	5.97597	0.990662	0.246447	0.00351393	N/A	0.705882	30047	7474.8	0.00933835	-0.018347018160628933,0.037023714909866265
GLN235,GLN313	Unrelated	NA	13.7922	0.994755	0.247466	0.00159637	N/A	0.862745	369902	92020.6	0.00524497	-0.007332411337302667,0.017822342150957904
GLN235,GLN315	Unrelated	NA	11.6085	0.988081	0.245805	0.00175363	N/A	0.856209	453294	112766	0.0119194	-0.0018970597949897802,0.025735802278590188
GLN235,GLN317	Third Degree	1.87065	2.513	0.933122	0.232133	0.00266014	N/A	0.673203	420371	104576	0.0668781	0.045919557287450855,0.08783668209743505
GLN235,GLN319	Unrelated	NA	9.23449	0.970042	0.241318	0.00171852	N/A	0.810458	496876	123608	0.0299577	0.016417904215847816,0.043497466028847694
GLN235,GLN320	Unrelated	NA	8.13639	0.97969	0.243718	0.00224544	N/A	0.803922	479497	119285	0.0203097	0.0026183857974135735,0.038000932080777046
GLN235,GLN321	Unrelated	NA	5.29565	0.954912	0.237554	0.00228596	N/A	0.732026	411389	102341	0.0450881	0.027077618728800823,0.06309861414606882
GLN235,GLN322	Unrelated	NA	11.4521	0.985402	0.245139	0.0017194	N/A	0.849673	374143	93075.7	0.0145976	0.0010508430655228884,0.02814432578926379
GLN235,GLN325	Second Degree	2.10424	10.0739	0.890051	0.221418	0.00191509	N/A	0.490196	715257	177935	0.109949	0.09486040015364935,0.12503737160156506
GLN235,GLN326	Unrelated	NA	10.9957	0.98043	0.243902	0.00167826	N/A	0.849673	517323	128695	0.0195705	0.006347872687079391,0.03279311040951425
GLN236A,GLN204	Unrelated	NA	9.42279	0.986697	0.245461	0.00212388	N/A	0.836601	513214	127672	0.0133029	-0.0034305548423529536,0.030036451468669914
GLN236A,GLN210	Unrelated	NA	12.9419	0.993361	0.247119	0.00167445	N/A	0.901961	472348	117506	0.0066394	-0.006553149864941621,0.019831959156834132
GLN236A,GLN215B	Unrelated	NA	14.4436	0.994987	0.247523	0.00152837	N/A	0.869281	539311	134165	0.00501309	-0.007028543068698621,0.017054722577995472
GLN236A,GLN220	Unrelated	NA	12.5327	0.997636	0.248182	0.00181398	N/A	0.901961	466637	116085	0.00236415	-0.011927761635915095,0.01665606548004346
GLN236A,GLN223	Unrelated	NA	11.9637	1.00097	0.24901	0.00196948	N/A	0.882353	277904	69134.3	-0.000965199	-0.016482255868187023,0.014551857603895933
GLN236A,GLN225	Unrelated	NA	16.8725	1.00754	0.250647	0.00149347	N/A	0.928105	530735	132031	-0.00754273	-0.019309416054004845,0.004223952932179054
GLN236A,GLN227	Unrelated	NA	11.1544	0.994429	0.247384	0.00196661	N/A	0.915033	496074	123408	0.0055709	-0.009923543594250074,0.02106533770686958
GLN236A,GLN229	Unrelated	NA	11.8893	1.00453	0.249898	0.00205643	N/A	0.934641	485859	120867	-0.00453136	-0.02073347680119268,0.011670762061087674
GLN236A,GLN231A	Unrelated	NA	7.48211	0.993993	0.247276	0.00291736	N/A	0.888889	286720	71327.4	0.00600654	-0.01697858651612849,0.028991663223760122
GLN236A,GLN232C	Unrelated	NA	15.8841	1.00796	0.250751	0.00159297	N/A	0.921569	488285	121471	-0.00796221	-0.02051284671506009,0.004588428080754598
GLN236A,GLN236B	Second Degree	2.06753	9.68774	0.889761	0.221346	0.00198398	N/A	0.503268	558826	139019	0.110239	0.09460757223382119,0.12587014055512605
GLN236A,GLN237A	Unrelated	NA	10.5788	0.998996	0.248521	0.00218101	N/A	0.901961	299609	74533.8	0.001004	-0.016179622512113207,0.018187618561006664
GLN236A,GLN241	Unrelated	NA	13.8067	0.997772	0.248216	0.00164905	N/A	0.895425	470993	117169	0.00222829	-0.010764176527892069,0.015220765167706088
GLN236A,GLN242	Unrelated	NA	13.3155	1.00018	0.248814	0.00175481	N/A	0.888158	278099	69182.8	-0.000176606	-0.014002314852404813,0.013649102014954435
GLN236A,GLN243A	Unrelated	NA	15.954	1.00377	0.249709	0.00152067	N/A	0.908497	524755	130543	-0.00377286	-0.01575386089671619,0.0082081458277287
GLN236A,GLN243B	Unrelated	NA	14.4392	0.999892	0.248743	0.00161334	N/A	0.875817	448060	111464	0.000107991	-0.012603112356000642,0.012819093750399132
GLN236A,GLN244	Unrelated	NA	11.7102	1.00101	0.249023	0.00201315	N/A	0.908497	489281	121719	-0.00101382	-0.01687493269695136,0.014847290724311422
GLN236A,GLN245A	Unrelated	NA	11.1735	0.997751	0.248211	0.00203721	N/A	0.921569	508914	126603	0.00224882	-0.013801865053372313,0.018299512179121718
GLN236A,GLN245B	Unrelated	NA	10.7524	0.998376	0.248366	0.00213144	N/A	0.915033	529339	131684	0.0016239	-0.015169221536857954,0.018417019850957225
GLN236A,GLN246	Unrelated	NA	14.1907	1.00176	0.249208	0.00167432	N/A	0.901961	518170	128905	-0.00175846	-0.014950000893544653,0.011433084714927828
GLN236A,GLN248	Unrelated	NA	12.9993	1.00858	0.250904	0.00195826	N/A	0.921569	514101	127893	-0.00857686	-0.024005491179876014,0.00685176993220645
GLN236A,GLN249	Unrelated	NA	10.008	0.994779	0.247472	0.00220059	N/A	0.849673	389269	96838.6	0.00522086	-0.012117071840569482,0.022558782381435327
GLN236A,GLN250	Unrelated	NA	13.4905	1.00692	0.250493	0.00185645	N/A	0.934641	402990	100252	-0.00692298	-0.021549524159832283,0.007703570194241876
GLN236A,GLN253	Unrelated	NA	12.1336	1.00007	0.248787	0.00192348	N/A	0.915033	464932	115661	-6.66584e-05	-0.015221310222896706,0.01508799337234253
GLN236A,GLN255	Unrelated	NA	12.2144	1.00082	0.248973	0.001926	N/A	0.915033	503946	125367	-0.000815079	-0.015989596503970083,0.014359438139636858
GLN236A,GLN256	Unrelated	NA	9.71426	1.00194	0.249252	0.0024504	N/A	0.915033	428434	106582	-0.00193588	-0.02124196607610699,0.017370201843431
GLN236A,GLN257	Unrelated	NA	13.2589	0.997823	0.248229	0.00171814	N/A	0.888889	446290	111024	0.00217713	-0.011359677192798881,0.015713946659182056
GLN236A,GLN258	Unrelated	NA	10.956	0.997753	0.248211	0.0020777	N/A	0.908497	419328	104316	0.0022467	-0.014123003633930056,0.018616407093588264
GLN236A,GLN260	Unrelated	NA	13.3619	0.999274	0.24859	0.0017319	N/A	0.915033	434105	107992	0.000726412	-0.012918838780750114,0.014371663159635945
GLN236A,GLN261	Unrelated	NA	11.1315	1.00788	0.250731	0.00227132	N/A	0.888889	469690	116845	-0.00788276	-0.02577794215759104,0.010012423488088996
GLN236A,GLN262	First Degree	10.547	24.247	0.755664	0.187987	0.00134059	Parent-offspring	0.0457516	509387	126720	0.244336	0.23377403485796452,0.25489837308161356
GLN236A,GLN263	Unrelated	NA	11.7673	1.00621	0.250315	0.00211319	N/A	0.888889	368772	91739.5	-0.00620742	-0.02285668639475408,0.010441856025054267
GLN236A,GLN265	Unrelated	NA	13.0716	1.00549	0.250135	0.00188859	N/A	0.954248	431315	107298	-0.00548584	-0.020365573161116812,0.009393884273887265
GLN236A,GLN266	Unrelated	NA	15.0233	1.00331	0.249593	0.00160717	N/A	0.901961	477357	118752	-0.00330721	-0.015969713785596626,0.009355298866872459
GLN236A,GLN267	Unrelated	NA	11.3698	1.00276	0.249458	0.00211171	N/A	0.941176	347193	86371.3	-0.00276342	-0.019401083497982308,0.013874237826331237
GLN236A,GLN268A	Unrelated	NA	11.2848	1.00189	0.24924	0.00210828	N/A	0.941176	436688	108635	-0.00188686	-0.01849747252504204,0.014723750408798544
GLN236A,GLN268B	Unrelated	NA	4.81929	0.993572	0.247171	0.00450752	N/A	0.717105	15289	3803.45	0.00642829	-0.029085330543840986,0.0419419109974437
GLN236A,GLN269	Unrelated	NA	10.8203	0.996182	0.247821	0.00206763	N/A	0.921569	535464	133208	0.0038178	-0.012472563166063506,0.020108159718293623
GLN236A,GLN270B	Unrelated	NA	8.00744	0.999335	0.248605	0.0028919	N/A	0.75	40317	10029.7	0.000665392	-0.0221191552424324,0.023449939575075286
GLN236A,GLN275	Unrelated	NA	17.0812	1.00947	0.251126	0.00150331	N/A	0.908497	661165	164478	-0.00947092	-0.021315095807526982,0.0023732550729482615
GLN236A,GLN276	Unrelated	NA	15.9835	1.00346	0.24963	0.00151294	N/A	0.908497	644421	160313	-0.00345681	-0.01537692138576528,0.008463303411855512
GLN236A,GLN277	Unrelated	NA	15.3367	1.00067	0.248937	0.00153152	N/A	0.928105	407393	101347	-0.000668061	-0.012734512836150529,0.01139839023169305
GLN236A,GLN279	Unrelated	NA	8.08745	0.987187	0.245583	0.00248963	N/A	0.796053	121572	30243.5	0.0128129	-0.006802249830368607,0.032428072466384364
GLN236A,GLN280	Unrelated	NA	10.7927	1.00215	0.249306	0.00221057	N/A	0.915033	484926	120635	-0.00215356	-0.01957010933165799,0.01526298044339498
GLN236A,GLN282	Unrelated	NA	12.1099	0.994438	0.247387	0.00181162	N/A	0.888889	471347	117257	0.00556172	-0.008711612460863731,0.01983506037138684
GLN236A,GLN284	Unrelated	NA	11.7842	1.00233	0.249349	0.00202825	N/A	0.941176	475686	118337	-0.00232754	-0.018307605888478535,0.0136525173294841
GLN236A,GLN285A	Unrelated	NA	15.9728	1.0101	0.251284	0.00161749	N/A	0.928105	485403	120754	-0.0101043	-0.022848080834340086,0.0026394985555360205
GLN236A,GLN285B	Unrelated	NA	13.8769	1.00021	0.248822	0.00168436	N/A	0.882353	415056	103254	-0.000207054	-0.013477730485148448,0.013063621721520874
GLN236A,GLN287	Unrelated	NA	9.50218	1.00068	0.248939	0.00247215	N/A	0.921569	348001	86572.3	-0.000677746	-0.02015521266782959,0.018799720736689993
GLN236A,GLN288	Unrelated	NA	15.875	1.008	0.25076	0.00159447	N/A	0.901961	407381	101344	-0.00799938	-0.020561797222812962,0.004563040890013727
GLN236A,GLN289B	Unrelated	NA	8.22013	0.988591	0.245932	0.00249193	N/A	0.782895	67234	16725.8	0.011409	-0.008224328773125952,0.03104231501062504
GLN236A,GLN291	Unrelated	NA	12.4989	1.00666	0.250427	0.00199849	N/A	0.915033	518686	129034	-0.00665957	-0.022405192575485646,0.009086049140075794
GLN236A,GLN294	Unrelated	NA	10.3199	0.995286	0.247598	0.00214629	N/A	0.888889	315730	78544.3	0.00471401	-0.012196097531462186,0.021624117501839086
GLN236A,GLN298	Unrelated	NA	16.4242	1.01072	0.251437	0.00158237	N/A	0.941176	429296	106796	-0.0107203	-0.023187411378889848,0.0017467518954281027
GLN236A,GLN299	Unrelated	NA	10.8406	0.999587	0.248667	0.00214189	N/A	0.908497	436579	108608	0.000413458	-0.016461988535063872,0.01728890519543725
GLN236A,GLN300	Unrelated	NA	12.1968	0.999388	0.248618	0.00189969	N/A	0.882353	210584	52387.1	0.000611842	-0.014355309979268736,0.015578993701335673
GLN236A,GLN301	Unrelated	NA	12.5425	1.00107	0.249037	0.0018807	N/A	0.908497	285263	70965	-0.00107134	-0.015888936823314596,0.013746261974093557
GLN236A,GLN302	Unrelated	NA	12.3364	0.995223	0.247582	0.00179418	N/A	0.888889	373537	92924.9	0.00477725	-0.009358665573016555,0.01891315857904373
GLN236A,GLN305	Unrelated	NA	13.3817	0.999042	0.248532	0.00172502	N/A	0.915033	339727	84514	0.000958423	-0.012632607833620385,0.014549454486190466
GLN236A,GLN306	Unrelated	NA	15.2569	1.00782	0.250717	0.00165621	N/A	0.882353	312915	77844	-0.00782373	-0.02087256509614923,0.005225108264828936
GLN236A,GLN307	Unrelated	NA	16.1173	1.00614	0.250298	0.00154182	N/A	0.960784	484067	120422	-0.00614084	-0.018288449785679634,0.006006766848299445
GLN236A,GLN308	Unrelated	NA	16.4717	1.00777	0.250703	0.00153321	N/A	0.934641	530373	131941	-0.00776809	-0.019847912107122716,0.0043117307731153545
GLN236A,GLN309	Unrelated	NA	14.3496	1.0007	0.248945	0.00163748	N/A	0.921569	532804	132546	-0.000702923	-0.013604203787888586,0.012198357915518116
GLN236A,GLN310B	Unrelated	NA	11.1071	1.00495	0.250002	0.00221067	N/A	0.941176	429344	106808	-0.00495233	-0.02236965893099145,0.01246500219195261
GLN236A,GLN311	Unrelated	NA	6.38634	1.0053	0.250089	0.00385842	N/A	0.745098	27990	6963.08	-0.005302	-0.03570155206054827,0.025097547642891974
GLN236A,GLN313	Unrelated	NA	13.7296	0.997578	0.248168	0.00165479	N/A	0.895425	346572	86216.8	0.00242219	-0.01061548796605113,0.015459858526616766
GLN236A,GLN315	Unrelated	NA	11.3624	1.0019	0.249243	0.00209416	N/A	0.908497	422231	105039	-0.00189885	-0.018398186095209088,0.014600495585519166
GLN236A,GLN317	Unrelated	NA	13.3185	1.00522	0.250069	0.00184858	N/A	0.941176	393752	97953.8	-0.00521861	-0.019783149102723798,0.009345937345571511
GLN236A,GLN319	Unrelated	NA	15.4703	0.99962	0.248676	0.00150144	N/A	0.915033	461412	114786	0.000380001	-0.011449484538434822,0.0122094859347109
GLN236A,GLN320	Unrelated	NA	14.6733	1.00103	0.249027	0.00160694	N/A	0.895425	445590	110850	-0.00103226	-0.013692931232456225,0.011628409950508995
GLN236A,GLN321	Unrelated	NA	14.7976	1.00708	0.250531	0.00169507	N/A	0.895425	384200	95577.6	-0.00707736	-0.020432375038901034,0.00627765920054844
GLN236A,GLN322	Unrelated	NA	9.70918	0.99765	0.248186	0.00234186	N/A	0.882353	350947	87305.2	0.00235041	-0.016100485355018082,0.020801313243180256
GLN236A,GLN325	Unrelated	NA	15.9398	1.00619	0.25031	0.00155972	N/A	0.934641	653199	162497	-0.00618761	-0.018476227023380067,0.006101011618892016
GLN236A,GLN326	Unrelated	NA	12.8823	1.00853	0.250892	0.00197509	N/A	0.915033	479924	119391	-0.00852783	-0.024089091326475007,0.007033431404655106
GLN236B,GLN204	Unrelated	NA	11.2384	1.00094	0.249004	0.002096	N/A	0.908497	613115	152525	-0.0009387	-0.017452569439456878,0.015575170261556904
GLN236B,GLN210	Unrelated	NA	14.6836	1.00297	0.249508	0.00163857	N/A	0.888889	559769	139254	-0.00296636	-0.015876272173503025,0.009943550618419738
GLN236B,GLN215B	Unrelated	NA	11.9992	1.00793	0.250743	0.00210809	N/A	0.921569	645648	160618	-0.00793142	-0.024540527524861914,0.008677684415680956
GLN236B,GLN220	Unrelated	NA	14.416	0.999944	0.248756	0.00161684	N/A	0.928105	551467	137189	5.56263e-05	-0.01268307470010098,0.01279432721612593
GLN236B,GLN223	Unrelated	NA	11.9234	0.990631	0.24644	0.00176052	N/A	0.875817	325451	80962.6	0.00936921	-0.004501532803587432,0.023239944979271603
GLN236B,GLN225	Unrelated	NA	16.9554	1.01404	0.252263	0.00158147	N/A	0.934641	633693	157644	-0.0140378	-0.026497826053578775,-0.0015778216888878496
GLN236B,GLN227	Unrelated	NA	11.0098	0.984263	0.244855	0.00176272	N/A	0.810458	590855	146987	0.0157374	0.0018493475096741045,0.029625466024222148
GLN236B,GLN229	Unrelated	NA	12.1005	1.00574	0.250197	0.00204531	N/A	0.934641	576129	143324	-0.00573662	-0.021851085626864036,0.010377839249790115
GLN236B,GLN231A	Unrelated	NA	7.4011	0.988513	0.245913	0.00276507	N/A	0.836601	334082	83109.7	0.0114871	-0.010298183345071092,0.03327243868089474
GLN236B,GLN232C	Unrelated	NA	16.6963	1.00593	0.250247	0.00148527	N/A	0.934641	579832	144245	-0.00593433	-0.017636426381955478,0.0057677571458105426
GLN236B,GLN237A	Unrelated	NA	7.42248	0.975521	0.242681	0.00232167	N/A	0.830065	352389	87663.9	0.0244791	0.006187175709274673,0.04277093484403967
GLN236B,GLN241	Unrelated	NA	12.8217	0.99971	0.248698	0.00181334	N/A	0.934641	558693	138986	0.000289566	-0.013997314595615713,0.014576447347321449
GLN236B,GLN242	Unrelated	NA	11.952	0.995043	0.247537	0.00184815	N/A	0.868421	323919	80581.4	0.00495696	-0.009604167717072712,0.01951808120459817
GLN236B,GLN243A	Second Degree	4.25507	6.92336	0.870564	0.216571	0.00208636	N/A	0.48366	625593	155629	0.129436	0.1129980207505629,0.1458738308381707
GLN236B,GLN243B	Unrelated	NA	14.8351	1.00728	0.250582	0.00169425	N/A	0.947712	526673	131021	-0.0072842	-0.02063275608835072,0.00606435544893694
GLN236B,GLN244	Unrelated	NA	11.1167	0.998408	0.248374	0.00206231	N/A	0.941176	585737	145714	0.0015921	-0.014656335888886006,0.01784052882833139
GLN236B,GLN245A	Unrelated	NA	10.3115	0.992596	0.246928	0.00208314	N/A	0.934641	605637	150665	0.007404	-0.009008568091738941,0.02381657236685913
GLN236B,GLN245B	Unrelated	NA	10.0792	0.996971	0.248017	0.00223913	N/A	0.915033	630917	156953	0.00302914	-0.014612415065811832,0.02067070293265276
GLN236B,GLN246	Unrelated	NA	12.1449	1.00692	0.250491	0.00206204	N/A	0.947712	617019	153496	-0.00691859	-0.023164921880701433,0.00932774792083349
GLN236B,GLN248	Unrelated	NA	10.2258	1.0077	0.250685	0.00246798	N/A	0.915033	612581	152392	-0.00769738	-0.02714195262618944,0.011747201043310267
GLN236B,GLN249	Unrelated	NA	13.2363	0.995454	0.247639	0.00167655	N/A	0.901961	454536	113075	0.00454631	-0.00866279471644734,0.017755404831330722
GLN236B,GLN250	Unrelated	NA	13.4203	1.01462	0.252407	0.00200883	N/A	0.954248	477193	118711	-0.0146198	-0.030446859163381895,0.0012072785452327643
GLN236B,GLN253	Unrelated	NA	16.0466	1.01215	0.251793	0.00164179	N/A	0.941176	553339	137654	-0.0121512	-0.025086467413125986,0.0007839896458850595
GLN236B,GLN255	Unrelated	NA	8.5998	0.978381	0.243392	0.00208657	N/A	0.882353	597706	148692	0.0216187	0.00517913929013817,0.03805833421423196
GLN236B,GLN256	Unrelated	NA	9.57669	1.00303	0.249523	0.0025139	N/A	0.921569	501501	124759	-0.00302526	-0.022831629855549925,0.016781106075466064
GLN236B,GLN257	Unrelated	NA	15.0387	1.00157	0.249162	0.00157683	N/A	0.908497	531077	132116	-0.00157283	-0.013996274908780859,0.01085062177294882
GLN236B,GLN258	Unrelated	NA	10.9212	0.99938	0.248616	0.00212138	N/A	0.947712	492997	122643	0.000619927	-0.016093870491929056,0.017333724094413076
GLN236B,GLN260	Unrelated	NA	12.9505	0.994393	0.247375	0.00169317	N/A	0.934641	508858	126589	0.00560694	-0.007733144932688516,0.0189470303096917
GLN236B,GLN261	Unrelated	NA	11.0403	1.00349	0.249639	0.00219114	N/A	0.921569	558226	138870	-0.00349197	-0.020755403776440487,0.01377146542605602
GLN236B,GLN262	Second Degree	2.6558	8.92777	0.884756	0.220101	0.00201339	N/A	0.457516	609543	151636	0.115244	0.0993813719080354,0.13110732888007415
GLN236B,GLN263	Unrelated	NA	9.78688	0.991621	0.246686	0.00217003	N/A	0.875817	434285	108037	0.00837883	-0.008718285144473419,0.02547594778746714
GLN236B,GLN265	Unrelated	NA	10.3522	0.983602	0.244691	0.00185883	N/A	0.849673	510223	126928	0.0163978	0.0017525624339004495,0.031043066949028787
GLN236B,GLN266	Unrelated	NA	5.34584	0.955335	0.237659	0.0022842	N/A	0.777778	567746	141238	0.0446647	0.026668015786965888,0.06266130580933148
GLN236B,GLN267	Unrelated	NA	6.23316	0.966737	0.240495	0.00241407	N/A	0.764706	407908	101475	0.0332633	0.014243457899761378,0.05228321099683726
GLN236B,GLN268A	Unrelated	NA	7.88613	0.975959	0.24279	0.002199	N/A	0.784314	517699	128788	0.0240407	0.006715291459648866,0.04136606462173666
GLN236B,GLN268B	Third Degree	1.24316	1.41325	0.931188	0.231652	0.00438981	N/A	0.605263	17863	4443.78	0.0688117	0.034225542492809805,0.10339792841557631
GLN236B,GLN269	Unrelated	NA	12.0613	1.00279	0.249465	0.00199125	N/A	0.908497	643280	160029	-0.00279336	-0.018481944334826018,0.012895234019867075
GLN236B,GLN270B	Unrelated	NA	5.63841	0.971936	0.241789	0.00289813	N/A	0.723684	46888	11664.3	0.0280636	0.005229996022960166,0.05089721724408901
GLN236B,GLN275	Unrelated	NA	15.3402	1.01395	0.252241	0.00174661	N/A	0.954248	814299	202573	-0.0139533	-0.02771438694899908,-0.00019216994081805612
GLN236B,GLN276	Unrelated	NA	11.9356	0.992705	0.246956	0.00180196	N/A	0.862745	788753	196218	0.00729468	-0.006902519687247078,0.021491873005356255
GLN236B,GLN277	Unrelated	NA	16.1887	1.0111	0.251532	0.00161122	N/A	0.901961	484110	120432	-0.0111	-0.02379433776096961,0.0015944245181113044
GLN236B,GLN279	Unrelated	NA	10.3291	1.00387	0.249734	0.00235121	N/A	0.888158	142816	35528.4	-0.0038734	-0.022398022002317313,0.01465122514535509
GLN236B,GLN280	Unrelated	NA	10.9976	1.00755	0.250647	0.00229136	N/A	0.928105	573758	142734	-0.00754571	-0.02559875326441037,0.010507333513072273
GLN236B,GLN282	Unrelated	NA	13.4978	1.00172	0.249199	0.00175958	N/A	0.908497	560581	139456	-0.00172152	-0.015584777846399415,0.01214174217407357
GLN236B,GLN284	Unrelated	NA	11.7599	1.00483	0.249973	0.00208543	N/A	0.921569	566102	140829	-0.0048329	-0.021263463322747766,0.011597656278045997
GLN236B,GLN285A	Unrelated	NA	11.2599	1.0045	0.249889	0.00217061	N/A	0.941176	579357	144127	-0.00449718	-0.021598894444931235,0.012604538692295938
GLN236B,GLN285B	Unrelated	NA	12.6405	1.00352	0.249645	0.00191426	N/A	0.928105	486338	120986	-0.00351719	-0.01859920614323897,0.011564833156275446
GLN236B,GLN287	Unrelated	NA	8.95974	1.00026	0.248836	0.00261028	N/A	0.901961	405553	100890	-0.000262105	-0.02082784068240194,0.020303631326766033
GLN236B,GLN288	Unrelated	NA	17.0739	1.01179	0.251703	0.00153772	N/A	0.915033	481822	119863	-0.0117883	-0.023903590447688063,0.000327031172756986
GLN236B,GLN289B	Unrelated	NA	8.8618	0.990515	0.246411	0.0023655	N/A	0.796053	76616	19059.8	0.00948532	-0.009151836009486245,0.028122468676232724
GLN236B,GLN291	Unrelated	NA	15.2765	1.00841	0.250862	0.00166362	N/A	0.934641	620141	154273	-0.00840923	-0.021516468482720267,0.004698007051377576
GLN236B,GLN294	Unrelated	NA	11.4546	1.00287	0.249485	0.00209842	N/A	0.921569	365301	90876.1	-0.00287146	-0.01940437992513905,0.013661454014870903
GLN236B,GLN298	Unrelated	NA	16.2543	1.00962	0.251163	0.00158204	N/A	0.947712	508972	126617	-0.00961848	-0.022082996013070476,0.0028460394745063126
GLN236B,GLN299	Unrelated	NA	10.2599	1.00004	0.248779	0.00227401	N/A	0.921569	512358	127459	-3.55235e-05	-0.01795188812646485,0.017880841083357066
GLN236B,GLN300	Unrelated	NA	10.5494	1.00138	0.249112	0.00224318	N/A	0.888889	247298	61520.4	-0.00137504	-0.019048516920814912,0.016298428951025873
GLN236B,GLN301	Unrelated	NA	14.0783	1.00482	0.249969	0.00174174	N/A	0.901961	345655	85988.7	-0.00481795	-0.018540701693456806,0.008904802956430835
GLN236B,GLN302	Unrelated	NA	10.3593	1.00023	0.248826	0.00225674	N/A	0.908497	438394	109059	-0.000225354	-0.018005623341823006,0.017554915000240888
GLN236B,GLN305	Unrelated	NA	11.2258	1.00233	0.249349	0.00212913	N/A	0.921569	392209	97570	-0.00232689	-0.01910176766026372,0.014447979005039687
GLN236B,GLN306	Unrelated	NA	15.0894	1.01057	0.2514	0.00171989	N/A	0.901961	365326	90882.3	-0.0105711	-0.02412167958189737,0.002979427323177462
GLN236B,GLN307	Unrelated	NA	16.9423	1.00863	0.250918	0.0015033	N/A	0.941176	576002	143292	-0.00863123	-0.020475373451649542,0.0032129069860375187
GLN236B,GLN308	Unrelated	NA	14.5003	1.0045	0.249891	0.00168567	N/A	0.934641	637202	158517	-0.00450453	-0.01778552232908962,0.00877646857181428
GLN236B,GLN309	Unrelated	NA	15.961	1.00752	0.250642	0.00157848	N/A	0.960784	640251	159275	-0.00752497	-0.01996143558756267,0.0049114943552111875
GLN236B,GLN310B	Unrelated	NA	10.6685	1.00124	0.249078	0.00221495	N/A	0.901961	509639	126783	-0.00123782	-0.018688879642109794,0.016213243734408626
GLN236B,GLN311	Unrelated	NA	6.12832	0.987085	0.245557	0.00328136	N/A	0.777778	32807	8161.41	0.0129155	-0.012937582277681998,0.0387685251083238
GLN236B,GLN313	Unrelated	NA	11.5344	1.00411	0.249793	0.00211066	N/A	0.915033	404234	100561	-0.00411263	-0.020742029923774934,0.01251677485702151
GLN236B,GLN315	Unrelated	NA	8.62581	0.983866	0.244757	0.00223845	N/A	0.869281	499435	124245	0.0161344	-0.0015017892579038752,0.03377060282712294
GLN236B,GLN317	Unrelated	NA	12.3031	0.994971	0.247519	0.00179395	N/A	0.869281	459132	114218	0.00502916	-0.009104896798449181,0.019163208516354793
GLN236B,GLN319	Unrelated	NA	14.0828	0.999691	0.248694	0.00165063	N/A	0.915033	547457	136191	0.000308847	-0.012696021646917867,0.013313716217870487
GLN236B,GLN320	Unrelated	NA	13.704	1.00171	0.249195	0.00173285	N/A	0.901961	529188	131646	-0.00170702	-0.015359699801693796,0.011945656545925689
GLN236B,GLN321	Unrelated	NA	12.0931	0.995322	0.247607	0.00183233	N/A	0.882353	452201	112494	0.00467753	-0.0097589517450789,0.019114013013931782
GLN236B,GLN322	Unrelated	NA	10.2026	0.998925	0.248503	0.00225971	N/A	0.921569	407802	101449	0.00107483	-0.016728849813645735,0.018878517503529518
GLN236B,GLN325	Unrelated	NA	9.41201	0.986796	0.245486	0.00212893	N/A	0.849673	802446	199625	0.0132036	-0.0035697685460340245,0.029976929791211304
GLN236B,GLN326	Unrelated	NA	11.1294	0.999383	0.248617	0.00208175	N/A	0.888889	572399	142396	0.000617237	-0.01578436313559492,0.017018836652921338
GLN237A,GLN204	Unrelated	NA	11.029	0.98269	0.244464	0.00172417	N/A	0.843137	326371	81191.4	0.01731	0.0037256564179731586,0.030894344312959142
GLN237A,GLN210	Unrelated	NA	6.34376	0.960627	0.238975	0.00213238	N/A	0.745098	302052	75141.6	0.0393734	0.02257290050283415,0.0561738557150537
GLN237A,GLN215B	Unrelated	NA	8.15051	0.970811	0.241509	0.00197053	N/A	0.777778	341623	84985.7	0.0291893	0.013663976472153066,0.04471454273445823
GLN237A,GLN220	Second Degree	3.00527	9.05983	0.882898	0.219639	0.00193303	N/A	0.470588	298317	74212.4	0.117102	0.10187209264079856,0.13233184467950765
GLN237A,GLN223	Third Degree	0.338149	4.69791	0.949978	0.236326	0.00231552	N/A	0.679739	179870	44746.3	0.0500224	0.03177900477920186,0.06826589034044611
GLN237A,GLN225	Unrelated	NA	13.9939	1.00468	0.249935	0.00174985	N/A	0.921569	336475	83705	-0.00468312	-0.01846976959537056,0.009103520259618528
GLN237A,GLN227	Third Degree	2.14732	4.09218	0.936993	0.233096	0.00186892	N/A	0.647059	315681	78532.1	0.063007	0.04828223467617809,0.077731730208212
GLN237A,GLN229	Unrelated	NA	13.1432	0.997233	0.248082	0.00172211	N/A	0.901961	310361	77208.6	0.00276667	-0.01080138145769389,0.016334714571323024
GLN237A,GLN231A	Second Degree	2.76244	6.7	0.878881	0.218639	0.00246472	N/A	0.470588	186357	46360.1	0.121119	0.10170023645838666,0.1405379991567216
GLN237A,GLN232C	Unrelated	NA	8.70673	0.971986	0.241801	0.00187823	N/A	0.75817	312368	77707.9	0.0280138	0.013215702158667507,0.042811876894526826
GLN237A,GLN241	Second Degree	3.07917	6.34321	0.875613	0.217827	0.00247519	N/A	0.45098	301662	75044.6	0.124387	0.104885439386956,0.14388829329747038
GLN237A,GLN242	Unrelated	NA	12.1276	0.996586	0.247921	0.00185304	N/A	0.875	181465	45143.1	0.00341379	-0.01118581947164968,0.018013402203197058
GLN237A,GLN243A	Second Degree	3.12165	8.38849	0.880824	0.219123	0.00202623	N/A	0.496732	333338	82924.6	0.119176	0.10321160670352661,0.13513999781887684
GLN237A,GLN243B	Unrelated	NA	9.70949	0.995708	0.247702	0.00229202	N/A	0.901961	287595	71545.1	0.00429247	-0.013765821531910707,0.022350755311768514
GLN237A,GLN244	Unrelated	NA	7.93474	0.966266	0.240378	0.00188161	N/A	0.784314	310727	77299.7	0.0337344	0.018909684451621986,0.04855918693708906
GLN237A,GLN245A	Unrelated	NA	7.47113	0.971705	0.241731	0.00217948	N/A	0.777778	323872	80569.7	0.0282953	0.011123728211919613,0.045466905350116694
GLN237A,GLN245B	Third Degree	0.989908	4.67126	0.944928	0.23507	0.00205984	N/A	0.69281	335955	83575.6	0.0550715	0.038842547108999606,0.07130051761093235
GLN237A,GLN246	Unrelated	NA	13.544	0.998296	0.248346	0.00169065	N/A	0.895425	329419	81949.7	0.00170441	-0.011615811990561203,0.015024624951119041
GLN237A,GLN248	Unrelated	NA	14.2428	1.00416	0.249804	0.00171006	N/A	0.888889	326620	81253.4	-0.00415531	-0.017628426200296286,0.009317813968037356
GLN237A,GLN249	Unrelated	NA	11.3145	0.99273	0.246962	0.00190144	N/A	0.862745	251715	62619.2	0.00726974	-0.007711220985461689,0.022250695400102674
GLN237A,GLN250	Third Degree	1.41239	3.3616	0.939257	0.233659	0.00244263	N/A	0.647059	258633	64340.2	0.060743	0.0414981097683134,0.07998790917018891
GLN237A,GLN253	Unrelated	NA	14.2262	1.00437	0.249858	0.0017158	N/A	0.882353	296497	73759.7	-0.00437016	-0.01788852278419479,0.00914820390408406
GLN237A,GLN255	Second Degree	5.57749	6.08818	0.861427	0.214297	0.00199922	N/A	0.385621	321413	79958	0.138573	0.12282162550825888,0.15432431203731228
GLN237A,GLN256	Second Degree	1.77848	8.64958	0.890261	0.221471	0.00223649	N/A	0.477124	275689	68583.2	0.109739	0.092118104857177,0.12735956275823143
GLN237A,GLN257	Unrelated	NA	4.91698	0.954357	0.237416	0.00243394	N/A	0.732026	284602	70800.5	0.0456428	0.026466391079596148,0.06481922870514589
GLN237A,GLN258	Unrelated	NA	9.1871	0.976963	0.243039	0.00191478	N/A	0.803922	269158	66958.5	0.023037	0.007950949192924571,0.03812313221859868
GLN237A,GLN260	Second Degree	1.49352	9.01515	0.892926	0.222134	0.00221933	N/A	0.54902	279296	69480.6	0.107074	0.08958840445889588,0.12455955211981756
GLN237A,GLN261	Second Degree	1.20795	10.1103	0.896244	0.222959	0.00206059	N/A	0.496732	299638	74541	0.103756	0.08752065456609079,0.11999041639743449
GLN237A,GLN262	Third Degree	0.431054	3.78282	0.94833	0.235916	0.00276731	N/A	0.705882	322928	80334.9	0.05167	0.0298670485309336,0.07347301724365461
GLN237A,GLN263	Second Degree	3.5181	6.81011	0.874316	0.217504	0.00225811	N/A	0.453947	237536	59091.9	0.125684	0.10789296317504102,0.14347513843494833
GLN237A,GLN265	First Degree	5.14693	12.3819	0.757445	0.18843	0.00266102	Parent-offspring	0.0718954	276400	68760.1	0.242555	0.22158962663203713,0.26352066153797066
GLN237A,GLN266	First Degree	8.5786	18.9125	0.753991	0.18757	0.00169671	Parent-offspring	0.0653595	304115	75654.8	0.246009	0.2326414471201381,0.25937738530948434
GLN237A,GLN267	Unrelated	NA	4.32987	0.953553	0.237216	0.00271777	N/A	0.732026	223653	55638.2	0.0464471	0.025034436183743503,0.06785967723431459
GLN237A,GLN268A	Third Degree	1.16752	4.65073	0.943719	0.234769	0.00200423	N/A	0.666667	279287	69478.3	0.0562812	0.040490319613089173,0.07207201575581397
GLN237A,GLN268B	Second Degree	1.45156	2.89433	0.874937	0.217658	0.0053665	N/A	0.598684	9933	2471.04	0.125063	0.08278194255795929,0.16734455133898302
GLN237A,GLN269	Unrelated	NA	14.5241	1.00568	0.250183	0.00170303	N/A	0.901961	338792	84281.4	-0.0056786	-0.01909632018912554,0.007739126879539142
GLN237A,GLN270B	First Degree	4.64161	8.72146	0.747373	0.185924	0.00349055	N/A	0.519737	26414	6571.02	0.252627	0.2251262558107932,0.28012856210607934
GLN237A,GLN275	Unrelated	NA	14.2426	1.00711	0.250538	0.00176161	N/A	0.921569	411682	102414	-0.00710575	-0.020985053152531703,0.006773552500555852
GLN237A,GLN276	Second Degree	4.08168	5.40405	0.86591	0.215413	0.00245866	N/A	0.398693	402358	100095	0.13409	0.11471911580701845,0.15346152585033554
GLN237A,GLN277	Unrelated	NA	10.9456	0.999116	0.24855	0.00211065	N/A	0.869281	260768	64871.3	0.000883952	-0.015745361707217388,0.017513266234447246
GLN237A,GLN279	Unrelated	NA	4.75415	0.954254	0.23739	0.00251192	N/A	0.684211	78748	19590.2	0.0457457	0.02595495322626953,0.06553650791241392
GLN237A,GLN280	Unrelated	NA	13.1612	1.00073	0.248951	0.00178581	N/A	0.895425	309723	77049.9	-0.000728164	-0.014798125881019865,0.013341796983478984
GLN237A,GLN282	Unrelated	NA	6.28748	0.955835	0.237783	0.00196187	N/A	0.732026	300492	74753.5	0.0441651	0.02870798240952644,0.05962222828827501
GLN237A,GLN284	Unrelated	NA	14.3174	1.00792	0.250741	0.00176656	N/A	0.901961	303094	75400.8	-0.00792039	-0.02183870144139423,0.005997925621140555
GLN237A,GLN285A	Unrelated	NA	9.59111	0.97923	0.243603	0.00189293	N/A	0.823529	308329	76703.1	0.0207698	0.00585588265927227,0.03568374132171394
GLN237A,GLN285B	Unrelated	NA	11.3629	0.985339	0.245123	0.00173152	N/A	0.849673	267233	66479.6	0.0146608	0.001018560833171065,0.028302998304090245
GLN237A,GLN287	Unrelated	NA	12.8428	0.999769	0.248713	0.0018115	N/A	0.921569	226478	56341	0.000230886	-0.014041473637396,0.014503244708286515
GLN237A,GLN288	Unrelated	NA	11.3935	1.00789	0.250734	0.00221933	N/A	0.895425	261189	64976.1	-0.00789405	-0.025379631036866458,0.009591527068274808
GLN237A,GLN289B	Unrelated	NA	6.92674	0.993014	0.247032	0.00311608	N/A	0.789474	44565	11086.5	0.00698601	-0.017564835966872173,0.031536857011878895
GLN237A,GLN291	Unrelated	NA	12.0277	0.999074	0.24854	0.00191988	N/A	0.908497	328563	81736.7	0.000926489	-0.014199769911531558,0.01605274718487977
GLN237A,GLN294	Unrelated	NA	13.2761	1.00037	0.248862	0.00176364	N/A	0.888889	206142	51282	-0.000370213	-0.014265526898064594,0.01352510185309652
GLN237A,GLN298	Unrelated	NA	13.3156	0.999559	0.248661	0.00174325	N/A	0.869281	274366	68254.1	0.000441324	-0.013293280194688648,0.014175928996992136
GLN237A,GLN299	Unrelated	NA	12.7379	1.00668	0.250433	0.00196145	N/A	0.895425	281305	69980.3	-0.00668274	-0.02213650238828541,0.008771022123606424
GLN237A,GLN300	Unrelated	NA	7.69315	0.998807	0.248474	0.00299299	N/A	0.869281	136433	33940.5	0.00119277	-0.022388227394768215,0.024773776936362527
GLN237A,GLN301	Unrelated	NA	10.5691	0.992548	0.246916	0.00203123	N/A	0.856209	179988	44775.7	0.00745216	-0.008551423979195512,0.023455738259209553
GLN237A,GLN302	Unrelated	NA	11.7226	0.998927	0.248503	0.00196674	N/A	0.875817	240894	59927.3	0.00107266	-0.014422813252119814,0.016568129932277086
GLN237A,GLN305	Unrelated	NA	11.6239	0.994713	0.247455	0.00189325	N/A	0.869281	221818	55181.7	0.00528687	-0.009629579316811639,0.020203314842874305
GLN237A,GLN306	Unrelated	NA	14.4217	1.0063	0.250338	0.00172589	N/A	0.868421	203201	50550.4	-0.006303	-0.019900842039862067,0.007294851863209639
GLN237A,GLN307	Unrelated	NA	14.0123	1.00013	0.248802	0.00166664	N/A	0.901961	308551	76758.3	-0.000125899	-0.013256976938372163,0.013005178124998048
GLN237A,GLN308	Unrelated	NA	13.8977	1.00112	0.249048	0.0016981	N/A	0.882353	335257	83402	-0.00111512	-0.014494017270186435,0.012263777716490934
GLN237A,GLN309	Unrelated	NA	11.889	1.00182	0.249223	0.0019997	N/A	0.882353	336659	83750.8	-0.00181762	-0.017572755293632485,0.013937512325652029
GLN237A,GLN310B	Unrelated	NA	11.8466	1.00491	0.249992	0.0020718	N/A	0.941176	274181	68208.1	-0.00490998	-0.02123317013661597,0.011413213146976194
GLN237A,GLN311	Unrelated	NA	4.00186	0.980356	0.243883	0.0046067	N/A	0.723684	18025	4484.09	0.019644	-0.016651086231851762,0.05593906290134867
GLN237A,GLN313	Unrelated	NA	12.2156	0.997072	0.248042	0.00184958	N/A	0.888889	224958	55962.9	0.00292832	-0.011644076798425789,0.017500723904871632
GLN237A,GLN315	Unrelated	NA	14.2007	1.00407	0.249782	0.00171355	N/A	0.882353	270200	67217.7	-0.00406522	-0.0175658411642581,0.0094353984278537
GLN237A,GLN317	Third Degree	2.92458	1.11681	0.919204	0.228671	0.00288542	N/A	0.601307	254449	63299.4	0.0807964	0.0580629446572785,0.10352994149662016
GLN237A,GLN319	Second Degree	2.07257	9.40793	0.889325	0.221238	0.00203146	N/A	0.490196	294805	73338.7	0.110675	0.09466924659207536,0.12668004900146076
GLN237A,GLN320	Third Degree	1.35922	3.42405	0.939805	0.233796	0.00243789	N/A	0.660131	284552	70788.1	0.0601951	0.04098753628273727,0.0794026719207363
GLN237A,GLN321	Second Degree	3.33058	5.52515	0.870991	0.216677	0.00263357	N/A	0.431373	246930	61428.9	0.129009	0.10825946497781921,0.14975799937030734
GLN237A,GLN322	Third Degree	1.84843	3.36565	0.936507	0.232975	0.00223647	N/A	0.673203	228080	56739.5	0.0634926	0.045871999488205514,0.08111311546712342
GLN237A,GLN325	First Degree	8.1734	21.5484	0.760938	0.189299	0.00156937	Parent-offspring	0.0653595	407245	101310	0.239062	0.22669724125448198,0.25142657757880127
GLN237A,GLN326	Unrelated	NA	7.16918	0.959784	0.238766	0.00185762	N/A	0.751634	304625	75781.7	0.0402164	0.025580681720453535,0.05485206876282782
GLN241,GLN204	Unrelated	NA	9.46342	0.988032	0.245793	0.00214985	N/A	0.869281	520625	129516	0.0119681	-0.004970063779109829,0.02890619348574522
GLN241,GLN210	Unrelated	NA	9.66681	0.992723	0.24696	0.00222534	N/A	0.862745	480102	119435	0.00727706	-0.010255824466612998,0.02480993704088486
GLN241,GLN215B	Unrelated	NA	11.6851	1.00586	0.250228	0.00212061	N/A	0.895425	545591	135727	-0.00585841	-0.02256616260137537,0.01084934800370799
GLN241,GLN220	First Degree	5.60871	14.7135	0.760752	0.189253	0.00229524	Siblings	0.431373	474308	117994	0.239248	0.2211642736147772,0.2573315496860631
GLN241,GLN223	Unrelated	NA	12.5863	0.999378	0.248615	0.00184068	N/A	0.915033	282589	70299.8	0.000622487	-0.013879784308266559,0.015124758350362229
GLN241,GLN225	Unrelated	NA	16.1274	1.00532	0.250093	0.00152817	N/A	0.934641	537511	133717	-0.00531876	-0.017358799278585642,0.006721279245659137
GLN241,GLN227	Unrelated	NA	10.3791	0.993345	0.247115	0.00208752	N/A	0.888889	503264	125197	0.00665474	-0.009792347439914553,0.02310183119082501
GLN241,GLN229	Unrelated	NA	11.577	1.00248	0.249387	0.0020678	N/A	0.895425	493538	122778	-0.00247916	-0.01877086511341265,0.013812541919357779
GLN241,GLN231A	Unrelated	NA	5.07235	0.961386	0.239164	0.0027041	N/A	0.751634	291097	72416.3	0.0386142	0.017309266708724343,0.05991916841588252
GLN241,GLN232C	Third Degree	1.44875	4.58559	0.941871	0.23431	0.00193246	N/A	0.673203	495127	123173	0.0581289	0.04290357408700632,0.07335430255517436
GLN241,GLN242	Unrelated	NA	12.3502	0.995139	0.247561	0.00179049	N/A	0.855263	279014	69410.4	0.00486104	-0.00924576629710567,0.018967845467751716
GLN241,GLN243A	Unrelated	NA	9.00919	0.970859	0.241521	0.00178405	N/A	0.810458	530956	132086	0.0291409	0.015084773021110836,0.04319695122479133
GLN241,GLN243B	Unrelated	NA	11.6559	1.00042	0.248874	0.00200978	N/A	0.901961	453973	112935	-0.000416026	-0.01625059756279793,0.01541854526548839
GLN241,GLN244	Unrelated	NA	9.69538	0.994128	0.247309	0.00225482	N/A	0.895425	491821	122350	0.00587228	-0.011892917662605623,0.02363747003124043
GLN241,GLN245A	Unrelated	NA	9.7447	0.990563	0.246423	0.0021524	N/A	0.888889	515456	128230	0.00943743	-0.007520783508449157,0.026395635859641286
GLN241,GLN245B	Unrelated	NA	8.84966	0.984636	0.244948	0.0022035	N/A	0.862745	534774	133036	0.0153636	-0.001997250051452182,0.03272441369988649
GLN241,GLN246	Unrelated	NA	14.6211	0.998575	0.248416	0.00157086	N/A	0.934641	524383	130451	0.00142533	-0.010951070754242724,0.013801728578583077
GLN241,GLN248	Unrelated	NA	10.3986	0.999432	0.248629	0.00222924	N/A	0.921569	519899	129335	0.000567898	-0.016995731973538725,0.018131527309393564
GLN241,GLN249	Unrelated	NA	10.061	0.991611	0.246683	0.00211064	N/A	0.849673	394368	98107.1	0.00838941	-0.008239789496716866,0.025018605569223064
GLN241,GLN250	Unrelated	NA	7.18812	0.973293	0.242127	0.00232027	N/A	0.797386	405792	100949	0.0267067	0.008425825697767567,0.04498752465453043
GLN241,GLN253	Unrelated	NA	10.3848	1.00131	0.249097	0.00227726	N/A	0.901961	466529	116059	-0.00131333	-0.019255282674330076,0.01662861644440261
GLN241,GLN255	Unrelated	NA	6.3421	0.963848	0.239777	0.0022593	N/A	0.79085	510508	126999	0.0361518	0.018351274382148584,0.0539522577053708
GLN241,GLN256	Third Degree	0.141132	4.28317	0.95163	0.236737	0.0026357	N/A	0.732026	434921	108195	0.0483703	0.0276042824442656,0.06913627241354903
GLN241,GLN257	Unrelated	NA	11.9168	0.989318	0.246113	0.00173411	N/A	0.836601	449066	111714	0.0106817	-0.0029808819389480577,0.02434430698715826
GLN241,GLN258	Unrelated	NA	10.3655	0.995214	0.24758	0.00213512	N/A	0.895425	426291	106049	0.00478607	-0.012035997745129905,0.02160813412463018
GLN241,GLN260	First Degree	9.95565	9.6401	0.71724	0.178428	0.00238033	Siblings	0.464052	441102	109733	0.28276	0.2640056009928138,0.3015137369984353
GLN241,GLN261	Third Degree	0.0551106	4.75287	0.952588	0.236976	0.00242537	N/A	0.732026	471268	117237	0.0474123	0.02830343019505514,0.06652116260080328
GLN241,GLN262	Unrelated	NA	11.839	0.989077	0.246053	0.00174042	N/A	0.882353	510768	127064	0.0109231	-0.0027892671637413293,0.024635394293077754
GLN241,GLN263	Unrelated	NA	6.04029	0.954483	0.237447	0.0019865	N/A	0.738562	372007	92544.3	0.0455166	0.029865520167836102,0.06116777644793843
[truncated: 2,372 more rows]

## Sheet: Column descriptions
PairIndividuals	the pair of individuals
Rel	the predicted relationship, Note: Third degree classifications are only made with sufficient amounts of overlapping SNPs. Otherwise individuals with point estimates falling into this range are classified as "Unrelated" as it is not possible to distinguish them confidently.
Zup	two columns showing how many standard errors that normalized mean P0 score is from a higher class of genetic difference (Z_upper, third column = distance to lower degrees of relationship) and a lower class of genetic difference (Z_lower, fourth column = distance to higher degrees of relationship) These values can be used to assess the certainty of the classification. We observed in our simulation…
Zdown
P0_mean	the normalized mean P0 score for the pair
Nonnormalized_P0	the non-normalized mean P0 score for the pair
Nonnormalized_P0_serr	the non-normalized standard error of the mean P0
1st_Type	for 1st degree relatives whether they are siblings or parent-offspring, Note: This classification is only made for sufficient amounts of overlapping data.
Perc_Win_1stdeg_P0	The percentage of 20 Mbp windows not classified as first or second degree.
OverlapNSNPs	The number of overlapping SNPs per pair
NSNPsXNorm	The number of overlapping SNPs per pair (number of overlapping SNPs times the normalization value assumed to represent an unrelated pair for the population)
KinshipCoefficient	The kinship coefficient theta (1 - normalized mean P0)
